# Supplementary material for: Cell type mapping of mild malformations of cortical development with oligodendroglial hyperplasia in epilepsy using single‐nucleus multiomics
Source: Epilepsia. 2025 Apr 28;66(8):3064–80. doi: 10.1111/epi.18413 (PMC12371647; doi:10.1111/epi.18413)
Supplement: Supplementary file 3 — Table S1. [file EPI-66-3064-s003.xlsx]

## Sheet: Contents
Table 1	All Marker Genes for oligodendrocytes subclusters OL_4 and OL_7.
Table 2	Top marker genes (n=50) for OL_4.
Table 3	Top marker genes (n=50) for OL_7.
Table 4	Enriched Gene Ontology terms for OL_4 marker genes.
Table 5	Enriched Gene Ontology terms for OL_7 marker genes.
Table 6	Enriched Disease Ontology terms for OL_4 marker genes.
Table 7	Enriched Disease Ontology terms for OL_7 marker genes.

## Sheet: Table 1 - All markers
gene	p_val	avg_log2FC	pct.1	pct.2	p_val_adj	cluster
SYT1	0	3.5645	0.921	0.263	0	OL_4
NRG3	0	3.17316	0.919	0.269	0	OL_4
CSMD1	0	2.9125	0.961	0.315	0	OL_4
ROBO2	0	3.31428	0.91	0.274	0	OL_4
RBFOX1	0	2.0576	0.941	0.305	0	OL_4
FAM155A	0	3.19408	0.84	0.207	0	OL_4
DLGAP1	0	3.29683	0.821	0.188	0	OL_4
RALYL	0	3.25649	0.816	0.185	0	OL_4
NRXN1	0	3.00444	0.95	0.321	0	OL_4
LRRTM4	0	2.55427	0.94	0.311	0	OL_4
KCNIP4	0	2.32761	0.983	0.355	0	OL_4
MEG3	0	3.48397	0.786	0.16	0	OL_4
CNTN5	0	3.57364	0.749	0.128	0	OL_4
CCSER1	0	3.2788	0.739	0.152	0	OL_4
GPM6A	0	3.56595	0.842	0.268	0	OL_4
CTNNA2	0	2.94501	0.797	0.229	0	OL_4
CELF2	0	3.2552	0.744	0.181	0	OL_4
FGF14	0	2.80526	0.74	0.191	0	OL_4
OPCML	0	2.72188	0.777	0.232	0	OL_4
PLCB1	0	3.46884	0.706	0.162	0	OL_4
ATRNL1	0	3.32652	0.702	0.159	0	OL_4
RIMS2	0	3.47452	0.686	0.148	0	OL_4
DPP10	0	3.09704	0.913	0.381	0	OL_4
MDGA2	0	2.90031	0.739	0.211	0	OL_4
KCNQ5	0	3.44623	0.661	0.136	0	OL_4
MEF2C	0	3.8772	0.665	0.148	0	OL_4
FGF12	0	2.91848	0.676	0.169	0	OL_4
STXBP5L	0	3.35293	0.633	0.131	0	OL_4
AC092691.1	0	3.03174	0.679	0.181	0	OL_4
CSMD3	0	2.59768	0.721	0.231	0	OL_4
HS6ST3	0	3.38585	0.615	0.127	0	OL_4
CNTNAP2	0	1.3189	0.957	0.471	0	OL_4
LINGO2	0	3.37977	0.603	0.117	0	OL_4
GRIK2	0	2.09013	0.751	0.267	0	OL_4
TENM2	0	3.33455	0.608	0.127	0	OL_4
RGS7	0	2.32201	0.672	0.195	0	OL_4
KHDRBS2	0	2.05049	0.692	0.223	0	OL_4
SNTG1	0	3.25271	0.612	0.143	0	OL_4
EPHA6	0	3.72166	0.568	0.108	0	OL_4
PCDH7	0	3.42244	0.603	0.145	0	OL_4
MAP2	0	3.21437	0.64	0.186	0	OL_4
SGCZ	0	3.00255	0.602	0.149	0	OL_4
GALNTL6	0	3.41883	0.565	0.114	0	OL_4
CNTN4	0	3.19726	0.571	0.121	0	OL_4
CDH18	0	3.32812	0.569	0.121	0	OL_4
KCNH7	0	3.40675	0.556	0.109	0	OL_4
GRM5	0	2.93891	0.584	0.144	0	OL_4
SLC1A2	0	3.55253	0.637	0.21	0	OL_4
SOX5	0	3.32566	0.583	0.158	0	OL_4
TAFA2	0	2.02608	0.594	0.172	0	OL_4
NRCAM	0	3.55285	0.576	0.156	0	OL_4
DCLK1	0	3.3699	0.561	0.142	0	OL_4
AGBL4	0	3.00721	0.551	0.135	0	OL_4
LRFN5	0	3.75986	0.511	0.097	0	OL_4
GRM7	0	2.56984	0.57	0.16	0	OL_4
MGAT4C	0	3.40518	0.544	0.138	0	OL_4
TAFA1	0	2.90068	0.523	0.124	0	OL_4
DSCAM	0	3.12236	0.586	0.192	0	OL_4
CHRM3	0	3.19658	0.508	0.116	0	OL_4
CNTNAP5	0	3.30601	0.509	0.117	0	OL_4
CDH12	0	3.13269	0.501	0.113	0	OL_4
PHACTR1	0	1.54028	0.693	0.307	0	OL_4
CNTN1	0	2.23807	0.613	0.228	0	OL_4
SNAP25	0	2.90963	0.568	0.186	0	OL_4
DLGAP2	0	3.08763	0.474	0.096	0	OL_4
KCND2	0	3.42598	0.498	0.122	0	OL_4
NRG1	0	3.12305	0.499	0.123	0	OL_4
OXR1	0	1.84715	0.624	0.25	0	OL_4
NRGN	0	4.16791	0.465	0.095	0	OL_4
ADGRL3	0	1.47998	0.895	0.526	0	OL_4
GPC5	0	2.0588	0.558	0.194	0	OL_4
ARPP21	0	2.68322	0.5	0.141	0	OL_4
NAV3	0	1.51001	0.811	0.455	0	OL_4
AC011287.1	0	3.31278	0.454	0.099	0	OL_4
LRRC4C	0	1.29528	0.832	0.477	0	OL_4
DGKB	0	2.67731	0.483	0.13	0	OL_4
SPARCL1	0	4.35393	0.64	0.29	0	OL_4
GPC6	0	3.22946	0.464	0.114	0	OL_4
GABRB2	0	3.64437	0.439	0.091	0	OL_4
SLC8A1	0	2.97207	0.493	0.151	0	OL_4
SLC4A10	0	3.17995	0.447	0.107	0	OL_4
KALRN	0	1.77093	0.571	0.232	0	OL_4
BRINP3	0	3.47448	0.444	0.106	0	OL_4
ADGRL2	0	3.39357	0.423	0.088	0	OL_4
GRIN2B	0	3.32604	0.434	0.099	0	OL_4
KCTD16	0	2.08068	0.482	0.149	0	OL_4
KCNMA1	0	2.87239	0.466	0.134	0	OL_4
XKR4	0	3.15694	0.441	0.113	0	OL_4
UNC5D	0	3.40287	0.421	0.095	0	OL_4
FRMD4A	0	1.49334	0.729	0.403	0	OL_4
ASIC2	0	3.18895	0.427	0.102	0	OL_4
CACNA2D3	0	3.11766	0.456	0.132	0	OL_4
FMN2	0	2.90066	0.457	0.137	0	OL_4
RIMS1	0	1.90812	0.474	0.164	0	OL_4
CHN1	0	2.33503	0.485	0.177	0	OL_4
LHFPL3	0	2.94099	0.443	0.135	0	OL_4
CADPS	0	2.70527	0.429	0.122	0	OL_4
MYT1L	0	3.29246	0.396	0.091	0	OL_4
NELL2	0	3.16927	0.411	0.11	0	OL_4
PCLO	0	2.36101	0.452	0.152	0	OL_4
TMEM132B	0	2.62405	0.425	0.126	0	OL_4
PTPRG	0	3.13787	0.418	0.121	0	OL_4
CDH10	0	3.41108	0.39	0.095	0	OL_4
GRIN2A	0	2.33765	0.431	0.136	0	OL_4
KCNC2	0	3.73873	0.37	0.076	0	OL_4
KIAA1217	0	2.97298	0.414	0.123	0	OL_4
TMEM132D	0	2.62292	0.393	0.103	0	OL_4
PTPRT	0	2.91753	0.395	0.105	0	OL_4
CCK	0	5.15497	0.34	0.053	0	OL_4
CHSY3	0	2.49778	0.401	0.114	0	OL_4
RGS6	0	3.16718	0.377	0.09	0	OL_4
CPE	0	3.63887	0.476	0.194	0	OL_4
THRB	0	2.87697	0.39	0.112	0	OL_4
ADCY2	0	3.52578	0.38	0.104	0	OL_4
CACNB2	0	2.84631	0.382	0.107	0	OL_4
CAMK1D	0	3.02975	0.369	0.095	0	OL_4
GRIK1	0	3.08655	0.373	0.099	0	OL_4
GABRB1	0	3.32638	0.378	0.106	0	OL_4
GABRB3	0	3.02803	0.369	0.097	0	OL_4
PRKG1	0	2.78878	0.416	0.146	0	OL_4
HCN1	0	3.68721	0.341	0.074	0	OL_4
KCNQ3	0	2.66394	0.383	0.119	0	OL_4
MMP16	0	3.09115	0.375	0.112	0	OL_4
NEBL	0	3.21823	0.379	0.117	0	OL_4
CACNA1A	0	2.87908	0.359	0.098	0	OL_4
SCN2A	0	3.44556	0.346	0.088	0	OL_4
PCDH15	0	3.03521	0.372	0.114	0	OL_4
NTRK3	0	3.23171	0.344	0.089	0	OL_4
FAT3	0	3.369	0.333	0.08	0	OL_4
CHL1	0	3.58045	0.343	0.092	0	OL_4
VSNL1	0	3.7465	0.337	0.088	0	OL_4
DOK6	0	3.28009	0.326	0.08	0	OL_4
ZNF385B	0	3.10223	0.329	0.084	0	OL_4
CACNA1B	0	2.95902	0.32	0.075	0	OL_4
PTPRN2	0	2.87142	0.336	0.093	0	OL_4
SORBS2	0	3.24838	0.327	0.086	0	OL_4
OLFM3	0	3.23262	0.311	0.072	0	OL_4
MIAT	0	3.29347	0.303	0.064	0	OL_4
BASP1	0	3.65393	0.321	0.084	0	OL_4
CA10	0	3.30304	0.315	0.078	0	OL_4
ST6GALNAC5	0	3.30705	0.305	0.071	0	OL_4
SNHG14	0	1.09258	0.955	0.744	0	OL_4
CALM1	0	1.53825	0.766	0.558	0	OL_4
LSAMP	0	1.03184	0.986	0.832	0	OL_4
CADM2	0	1.23987	0.998	0.917	0	OL_4
GALNT17	1.03522e-307	2.97002	0.321	0.085	3.12357e-303	OL_4
LMO3	2.79114e-307	3.78012	0.31	0.084	8.4217e-303	OL_4
DAB1	1.15482e-306	1.41684	0.594	0.244	3.48444e-302	OL_4
SHISA9	1.67527e-305	3.24924	0.303	0.077	5.05479e-301	OL_4
MAML2	5.59292e-305	1.90962	0.583	0.269	1.68755e-300	OL_4
GRIA1	3.19385e-300	3.11601	0.319	0.087	9.6368e-296	OL_4
FSTL5	9.46645e-299	1.97489	0.34	0.095	2.85631e-294	OL_4
SLC2A13	9.70237e-299	2.86988	0.337	0.098	2.9275e-294	OL_4
AC034268.2	5.94966e-298	2.77909	0.309	0.082	1.79519e-293	OL_4
GRIP1	8.4734e-297	2.89143	0.337	0.098	2.55668e-292	OL_4
EFNA5	3.60083e-295	3.23628	0.304	0.082	1.08648e-290	OL_4
NXPH1	1.51302e-290	3.25281	0.305	0.083	4.56523e-286	OL_4
SLC35F1	3.94605e-290	3.26602	0.343	0.108	1.19064e-285	OL_4
SYN2	1.86697e-279	3.01317	0.316	0.092	5.63321e-275	OL_4
NKAIN3	3.28482e-274	3.19049	0.353	0.117	9.91129e-270	OL_4
ERC2	1.89315e-272	1.35805	0.582	0.256	5.7122e-268	OL_4
LUZP2	1.42183e-270	2.76578	0.344	0.111	4.2901e-266	OL_4
MTRNR2L12	2.04752e-263	2.78379	0.538	0.283	6.17799e-259	OL_4
MCTP1	5.34183e-260	2.85473	0.31	0.094	1.61179e-255	OL_4
PLEKHA5	4.65074e-248	1.62379	0.521	0.241	1.40327e-243	OL_4
KCNMB2	3.01267e-247	3.08713	0.321	0.105	9.09012e-243	OL_4
ZFPM2	1.04914e-246	2.59573	0.362	0.132	3.16557e-242	OL_4
PITPNC1	3.78505e-239	2.83964	0.325	0.109	1.14206e-234	OL_4
TUBA1B	1.69611e-231	3.04895	0.383	0.161	5.11767e-227	OL_4
AL008633.1	6.10854e-230	2.06191	0.319	0.103	1.84313e-225	OL_4
ADGRV1	6.32967e-227	2.88053	0.33	0.118	1.90985e-222	OL_4
PTPRZ1	3.06586e-225	3.15744	0.337	0.127	9.25061e-221	OL_4
TRPM3	4.6754e-223	2.88518	0.34	0.128	1.41071e-218	OL_4
YWHAH	2.43124e-220	2.79666	0.326	0.12	7.33577e-216	OL_4
PPP3CA	1.97163e-218	1.13114	0.684	0.395	5.94899e-214	OL_4
CST3	1.41766e-213	4.1582	0.424	0.219	4.27751e-209	OL_4
TNR	5.04809e-213	3.1338	0.306	0.107	1.52316e-208	OL_4
TMEM108	3.19168e-211	2.03728	0.335	0.118	9.63025e-207	OL_4
CALM3	2.31267e-204	3.02912	0.318	0.12	6.97801e-200	OL_4
RBMS3	9.52948e-204	2.20618	0.348	0.136	2.87533e-199	OL_4
LDB2	4.52233e-203	1.39416	0.441	0.187	1.36452e-198	OL_4
CACNB4	1.19625e-199	1.98142	0.324	0.114	3.60943e-195	OL_4
SLIT2	2.85206e-196	1.44545	0.421	0.174	8.60553e-192	OL_4
ATP2B1	9.47956e-189	1.57396	0.468	0.23	2.86027e-184	OL_4
TMEM178B	1.28741e-188	1.50684	0.374	0.147	3.88451e-184	OL_4
RORA	1.15923e-187	1.10384	0.61	0.343	3.49775e-183	OL_4
ITPR2	2.10233e-173	2.07116	0.361	0.16	6.34335e-169	OL_4
ARHGAP26	2.93771e-170	2.40477	0.326	0.139	8.86394e-166	OL_4
FUT9	4.48468e-168	1.18205	0.602	0.352	1.35316e-163	OL_4
MRTFB	8.92773e-164	1.82227	0.34	0.14	2.69376e-159	OL_4
CACNA1C	1.3863e-159	1.59931	0.355	0.15	4.18289e-155	OL_4
LMO4	3.43332e-149	1.91977	0.311	0.131	1.03594e-144	OL_4
ESRRG	4.29607e-148	1.50246	0.346	0.148	1.29625e-143	OL_4
SNAP91	7.52799e-134	1.46304	0.343	0.157	2.27142e-129	OL_4
CDK14	5.07987e-132	1.61756	0.34	0.157	1.53275e-127	OL_4
PRKCB	2.30086e-130	1.01854	0.499	0.275	6.94239e-126	OL_4
SORBS1	3.74245e-120	1.71876	0.347	0.177	1.12921e-115	OL_4
SYNE1	4.97919e-119	1.14049	0.493	0.301	1.50237e-114	OL_4
BMPR2	1.63714e-116	1.29788	0.4	0.218	4.93974e-112	OL_4
GNAS	1.256e-111	1.54051	0.429	0.275	3.78974e-107	OL_4
SOX6	2.40293e-109	1.43125	0.338	0.169	7.25035e-105	OL_4
APOE	2.91502e-106	4.08384	0.345	0.212	8.79549e-102	OL_4
RASAL2	2.74066e-104	1.13148	0.403	0.222	8.26938e-100	OL_4
MAST4	8.52016e-100	1.18463	0.349	0.18	2.57079e-95	OL_4
CLU	2.36782e-97	1.59384	0.533	0.479	7.14442e-93	OL_4
XYLT1	3.22267e-88	1.20721	0.334	0.182	9.72375e-84	OL_4
SNRPN	5.80378e-88	1.58936	0.305	0.165	1.75118e-83	OL_4
HIVEP3	7.45004e-82	1.04728	0.342	0.186	2.2479e-77	OL_4
CKB	1.22764e-78	1.04099	0.477	0.351	3.70416e-74	OL_4
ARPP19	8.13217e-75	1.47278	0.317	0.189	2.45372e-70	OL_4
HSP90AB1	2.15654e-60	1.09006	0.448	0.352	6.50694e-56	OL_4
YWHAB	4.48108e-59	1.25814	0.328	0.215	1.35208e-54	OL_4
VAMP2	2.21948e-41	1.05148	0.338	0.248	6.69683e-37	OL_4
DYNLL1	1.2335e-31	1.32819	0.305	0.243	3.72185e-27	OL_4
ACTG1	1.888e-26	1.09957	0.31	0.253	5.69666e-22	OL_4
RPS18	1.55687e-19	3.02714	0.307	0.296	4.69754e-15	OL_4
RPL41	6.4318e-19	1.6072	0.353	0.358	1.94067e-14	OL_4
RPL13	1.44131e-14	1.40468	0.369	0.395	4.34887e-10	OL_4
RPL13A	1.73517e-09	1.83517	0.327	0.356	5.23554e-05	OL_4
RPL37A	2.36346e-08	1.03565	0.423	0.49	0.000713126	OL_4
DLGAP2	0	3.85531	0.944	0.091	0	OL_7
STXBP5L	0	3.32656	0.968	0.138	0	OL_7
AGBL4	0	3.18224	0.96	0.135	0	OL_7
CNTN5	0	2.68882	0.968	0.146	0	OL_7
HS6ST3	0	2.92034	0.947	0.133	0	OL_7
MEG3	0	3.54504	0.992	0.179	0	OL_7
KCNQ5	0	2.66502	0.958	0.146	0	OL_7
CCSER1	0	2.81417	0.977	0.168	0	OL_7
SNTG1	0	3.08604	0.957	0.148	0	OL_7
KCNH7	0	2.95634	0.92	0.112	0	OL_7
TMEM132D	0	3.32455	0.9	0.092	0	OL_7
ASIC2	0	3.69118	0.902	0.094	0	OL_7
CNTNAP5	0	3.34185	0.922	0.115	0	OL_7
TENM2	0	3.00824	0.938	0.133	0	OL_7
CACNA1A	0	3.77373	0.888	0.084	0	OL_7
NRG1	0	3.22194	0.921	0.119	0	OL_7
MGAT4C	0	3.33018	0.94	0.138	0	OL_7
EPHA6	0	2.93355	0.912	0.113	0	OL_7
PLCB1	0	3.13169	0.973	0.174	0	OL_7
CNTN4	0	2.96154	0.923	0.125	0	OL_7
CACNA2D3	0	3.56539	0.922	0.124	0	OL_7
LINGO2	0	2.65971	0.921	0.124	0	OL_7
GRM5	0	2.6993	0.943	0.147	0	OL_7
RIMS2	0	2.72134	0.955	0.16	0	OL_7
GALNTL6	0	2.80229	0.912	0.118	0	OL_7
XKR4	0	3.23248	0.9	0.106	0	OL_7
CELF2	0	3.43586	0.988	0.195	0	OL_7
ATRNL1	0	2.74804	0.963	0.172	0	OL_7
CDH18	0	2.61689	0.913	0.125	0	OL_7
DLGAP1	0	3.33981	0.996	0.209	0	OL_7
FGF12	0	2.74822	0.964	0.178	0	OL_7
PCDH7	0	2.48024	0.935	0.15	0	OL_7
RALYL	0	2.8563	0.991	0.206	0	OL_7
LHFPL3	0	2.81088	0.91	0.126	0	OL_7
KCNMA1	0	3.26826	0.912	0.128	0	OL_7
LRFN5	0	2.82217	0.883	0.099	0	OL_7
DCLK1	0	3.36516	0.927	0.144	0	OL_7
GRM7	0	2.57947	0.941	0.161	0	OL_7
AC092691.1	0	2.07039	0.969	0.19	0	OL_7
SOX5	0	3.03647	0.938	0.16	0	OL_7
DSCAM	0	3.5681	0.969	0.192	0	OL_7
TAFA1	0	2.53008	0.9	0.124	0	OL_7
SGCZ	0	2.27757	0.929	0.154	0	OL_7
KCNQ3	0	3.09218	0.882	0.107	0	OL_7
FGF14	0	2.57201	0.979	0.205	0	OL_7
CHRM3	0	2.72406	0.888	0.116	0	OL_7
PTPRG	0	3.55348	0.884	0.112	0	OL_7
TMEM132B	0	2.91905	0.889	0.117	0	OL_7
RGS6	0	3.45719	0.852	0.08	0	OL_7
SLC8A1	0	2.85506	0.917	0.146	0	OL_7
FMN2	0	3.03737	0.9	0.13	0	OL_7
RGS7	0	2.56359	0.972	0.203	0	OL_7
MEF2C	0	2.84421	0.927	0.159	0	OL_7
FAM155A	0	2.96572	0.996	0.229	0	OL_7
PTPRT	0	3.22949	0.863	0.096	0	OL_7
GALNT17	0	3.67089	0.834	0.071	0	OL_7
UNC5D	0	3.14713	0.852	0.089	0	OL_7
CAMK1D	0	3.59673	0.848	0.085	0	OL_7
CDH12	0	2.72646	0.874	0.113	0	OL_7
GPC5	0	2.21212	0.953	0.192	0	OL_7
NKAIN3	0	3.75288	0.863	0.103	0	OL_7
TAFA2	0	1.79994	0.932	0.175	0	OL_7
GPC6	0	3.06617	0.868	0.111	0	OL_7
BRINP3	0	3.04349	0.856	0.101	0	OL_7
KCND2	0	2.73279	0.874	0.121	0	OL_7
NRCAM	0	3.17499	0.911	0.159	0	OL_7
CACNA1B	0	3.69942	0.813	0.062	0	OL_7
KIAA1217	0	3.18604	0.864	0.114	0	OL_7
OPCML	0	3.21345	0.996	0.246	0	OL_7
CTNNA2	0	3.11091	0.995	0.246	0	OL_7
MDGA2	0	1.68924	0.973	0.224	0	OL_7
ADCY2	0	3.54446	0.84	0.094	0	OL_7
AC011287.1	0	2.54193	0.843	0.097	0	OL_7
PTPRN2	0	3.50893	0.826	0.08	0	OL_7
NTRK3	0	3.60208	0.823	0.077	0	OL_7
MYT1L	0	3.37309	0.828	0.085	0	OL_7
GRIN2B	0	3.08811	0.837	0.095	0	OL_7
DGKB	0	2.27795	0.868	0.128	0	OL_7
NEBL	0	3.50949	0.846	0.106	0	OL_7
KHDRBS2	0	1.7833	0.97	0.231	0	OL_7
CADPS	0	2.84205	0.853	0.115	0	OL_7
KCTD16	0	1.95593	0.883	0.145	0	OL_7
CACNB2	0	3.22402	0.835	0.098	0	OL_7
ADGRL2	0	3.04695	0.819	0.084	0	OL_7
GRIP1	0	3.21604	0.821	0.086	0	OL_7
SLC4A10	0	2.74192	0.833	0.104	0	OL_7
ARPP21	0	2.03644	0.867	0.14	0	OL_7
PRKG1	0	2.86493	0.863	0.136	0	OL_7
PITPNC1	0	3.52422	0.822	0.095	0	OL_7
KALRN	0	2.10012	0.955	0.229	0	OL_7
GABRB1	0	2.89977	0.821	0.097	0	OL_7
TNR	0	3.53873	0.813	0.091	0	OL_7
GABRB3	0	3.05857	0.809	0.088	0	OL_7
MAP2	0	2.3265	0.914	0.194	0	OL_7
MMP16	0	2.9221	0.822	0.102	0	OL_7
MIAT	0	3.97463	0.772	0.052	0	OL_7
THRB	0	2.72539	0.823	0.104	0	OL_7
CSMD3	0	1.5741	0.961	0.242	0	OL_7
ADGRV1	0	3.41941	0.821	0.104	0	OL_7
ABLIM1	0	3.71899	0.794	0.079	0	OL_7
GRIN2A	0	2.41202	0.845	0.13	0	OL_7
CDH10	0	2.8484	0.803	0.089	0	OL_7
NELL2	0	2.74161	0.818	0.104	0	OL_7
CHSY3	0	2.04803	0.82	0.107	0	OL_7
CACNA1C	0	2.23775	0.848	0.135	0	OL_7
DAB1	0	1.63176	0.955	0.243	0	OL_7
CNTN1	0	2.02031	0.941	0.23	0	OL_7
GRIA1	0	3.36623	0.784	0.075	0	OL_7
SLC1A2	0	3.07511	0.925	0.216	0	OL_7
SYT1	0	2.51863	0.998	0.289	0	OL_7
KCNMB2	0	3.21173	0.799	0.092	0	OL_7
GPM6A	0	3.10606	0.995	0.288	0	OL_7
LDB2	0	1.57635	0.882	0.177	0	OL_7
SHISA9	0	3.44446	0.77	0.065	0	OL_7
ARHGAP26	0	2.96695	0.828	0.123	0	OL_7
AL008633.1	0	2.59739	0.794	0.09	0	OL_7
GRIK1	0	2.98201	0.794	0.092	0	OL_7
NRG3	0	3.06098	0.998	0.296	0	OL_7
ERC2	0	1.60048	0.953	0.253	0	OL_7
ROBO2	0	2.77386	0.998	0.299	0	OL_7
GRIK2	0	1.49618	0.977	0.278	0	OL_7
FAT3	0	3.24556	0.769	0.071	0	OL_7
SLC35F1	0	3.00582	0.794	0.097	0	OL_7
TRPM3	0	3.24346	0.812	0.115	0	OL_7
PCDH15	0	2.93157	0.8	0.105	0	OL_7
PLEKHA5	0	1.8268	0.928	0.234	0	OL_7
RBMS3	0	2.55438	0.816	0.123	0	OL_7
SORBS1	0	2.40178	0.852	0.16	0	OL_7
SORCS1	0	3.12483	0.761	0.069	0	OL_7
TMEM108	0	2.15786	0.797	0.106	0	OL_7
AC034268.2	0	2.86178	0.761	0.07	0	OL_7
ZNF385B	0	2.91216	0.764	0.074	0	OL_7
SORBS2	0	3.15393	0.766	0.076	0	OL_7
GABRB2	0	2.64466	0.779	0.091	0	OL_7
ST6GALNAC5	0	3.1353	0.749	0.061	0	OL_7
OXR1	0	1.66912	0.938	0.252	0	OL_7
CA10	0	3.30852	0.754	0.068	0	OL_7
RIMS1	0	1.49926	0.846	0.161	0	OL_7
TMEM178B	0	1.84273	0.82	0.136	0	OL_7
FRY	0	1.12553	0.906	0.223	0	OL_7
DCLK2	0	2.397	0.803	0.121	0	OL_7
CERS6	0	2.91689	0.757	0.079	0	OL_7
ATP8A2	0	1.47754	0.835	0.158	0	OL_7
GABRG3	0	3.34225	0.734	0.057	0	OL_7
ARHGAP24	0	2.81574	0.784	0.109	0	OL_7
SYN2	0	3.14009	0.754	0.081	0	OL_7
CACNB4	0	2.42286	0.774	0.102	0	OL_7
ABR	0	3.97671	0.728	0.056	0	OL_7
PCLO	0	1.73365	0.819	0.148	0	OL_7
LUZP2	0	2.24514	0.771	0.101	0	OL_7
FLRT2	0	3.61792	0.729	0.061	0	OL_7
RBFOX1	0	2.38791	1	0.332	0	OL_7
PHACTR1	0	1.61989	0.978	0.311	0	OL_7
OBI1-AS1	0	3.5879	0.739	0.072	0	OL_7
SPTBN4	0	2.61878	0.758	0.093	0	OL_7
MAML2	0	1.2803	0.931	0.267	0	OL_7
LRRTM4	0	1.89365	1	0.337	0	OL_7
SOX6	0	1.63323	0.815	0.153	0	OL_7
SLC35F3	0	1.75988	0.772	0.111	0	OL_7
CLSTN2	0	2.22901	0.76	0.099	0	OL_7
KCNH1	0	1.00671	0.886	0.227	0	OL_7
SNAP25	0	2.11484	0.847	0.191	0	OL_7
CSMD1	0	2.72306	0.999	0.344	0	OL_7
NRXN1	0	2.57756	0.999	0.348	0	OL_7
CHST11	0	3.82822	0.713	0.062	0	OL_7
KSR2	0	3.42409	0.709	0.058	0	OL_7
NXPH1	0	2.99748	0.723	0.073	0	OL_7
SLC44A5	0	2.5066	0.714	0.065	0	OL_7
EFNA5	0	2.80345	0.72	0.072	0	OL_7
SMYD3	0	1.23126	0.963	0.315	0	OL_7
HCN1	0	2.73284	0.716	0.068	0	OL_7
KCNC2	0	2.73334	0.719	0.073	0	OL_7
LRMDA	0	3.42189	0.731	0.087	0	OL_7
MCTP1	0	2.76108	0.726	0.083	0	OL_7
MTUS2	0	2.89552	0.711	0.068	0	OL_7
SLC2A13	0	2.3198	0.732	0.09	0	OL_7
HIVEP3	0	1.27446	0.812	0.171	0	OL_7
TENM4	0	2.87331	0.72	0.079	0	OL_7
CDH13	0	1.04628	0.945	0.304	0	OL_7
ITPR2	0	1.66963	0.789	0.149	0	OL_7
AFF3	0	1.10006	0.814	0.176	0	OL_7
HECW1	0	3.33717	0.694	0.056	0	OL_7
MAST4	0	1.34392	0.803	0.166	0	OL_7
MRTFB	0	1.92808	0.764	0.128	0	OL_7
RORA	0	1.56179	0.973	0.338	0	OL_7
BMPR2	0	1.55066	0.838	0.205	0	OL_7
PTPRZ1	0	2.96755	0.749	0.116	0	OL_7
SETBP1	0	1.63566	0.756	0.123	0	OL_7
AC090578.1	0	3.0671	0.691	0.058	0	OL_7
XKR6	0	1.60493	0.758	0.126	0	OL_7
GABBR2	0	3.52655	0.686	0.055	0	OL_7
DOK6	0	2.5281	0.704	0.073	0	OL_7
MAP3K5	0	3.57549	0.699	0.069	0	OL_7
CHL1	0	2.89799	0.715	0.086	0	OL_7
ZNF804B	0	2.80108	0.688	0.059	0	OL_7
XYLT1	0	1.42404	0.795	0.166	0	OL_7
AC073050.1	0	2.2073	0.708	0.08	0	OL_7
SCN2A	0	2.72454	0.709	0.082	0	OL_7
ASTN1	0	1.92125	0.73	0.104	0	OL_7
SNAP91	0	1.57329	0.77	0.145	0	OL_7
RYR3	0	3.48782	0.691	0.066	0	OL_7
ZFPM2	0	1.6864	0.745	0.124	0	OL_7
OLFM3	0	2.59623	0.685	0.065	0	OL_7
UNC80	0	3.30796	0.68	0.061	0	OL_7
ZNF385D	0	2.95543	0.691	0.073	0	OL_7
KCNIP4	0	2.21871	1	0.383	0	OL_7
RASAL2	0	1.17368	0.826	0.21	0	OL_7
ST6GAL1	0	4.24163	0.674	0.059	0	OL_7
RAPGEF4	0	2.3432	0.719	0.105	0	OL_7
CDK14	0	1.36904	0.758	0.145	0	OL_7
CADPS2	0	3.00307	0.678	0.065	0	OL_7
CACNA1D	0	2.04184	0.707	0.095	0	OL_7
MEG8	0	2.66453	0.677	0.066	0	OL_7
NR2F1-AS1	0	2.95725	0.676	0.066	0	OL_7
ATP2B2	0	3.64704	0.659	0.049	0	OL_7
PRKCB	0	1.14643	0.875	0.267	0	OL_7
VCAN	0	3.47191	0.686	0.08	0	OL_7
SCN1A	0	3.33823	0.664	0.059	0	OL_7
SYNE1	0	1.30022	0.893	0.29	0	OL_7
MIR646HG	0	1.44897	0.702	0.099	0	OL_7
PAK5	0	2.16193	0.669	0.067	0	OL_7
CELF4	0	3.32443	0.662	0.062	0	OL_7
NELL1	0	3.10059	0.655	0.055	0	OL_7
CHN1	0	1.61127	0.776	0.177	0	OL_7
FSTL5	0	1.52709	0.689	0.09	0	OL_7
DPP10	0	3.38991	1	0.402	0	OL_7
CDH9	0	2.77233	0.654	0.057	0	OL_7
TOX	0	3.16241	0.652	0.056	0	OL_7
PRICKLE2	0	2.39672	0.672	0.077	0	OL_7
ZEB1	0	3.00637	0.664	0.069	0	OL_7
KCNJ3	0	2.62192	0.661	0.069	0	OL_7
PDZRN4	0	2.18867	0.668	0.078	0	OL_7
AC068587.4	0	2.95758	0.659	0.07	0	OL_7
FRMD4A	0	2.12614	0.993	0.405	0	OL_7
PDZRN3	0	3.57666	0.634	0.048	0	OL_7
NRGN	0	2.96489	0.688	0.102	0	OL_7
GFAP	0	4.18146	0.804	0.219	0	OL_7
CELF1	0	1.31052	0.863	0.278	0	OL_7
PPM1E	0	2.16354	0.661	0.077	0	OL_7
AC002429.2	0	2.67065	0.66	0.079	0	OL_7
NCALD	0	2.324	0.657	0.076	0	OL_7
SCAI	0	1.13775	0.794	0.214	0	OL_7
FMN1	0	1.72067	0.679	0.1	0	OL_7
DNM1	0	3.30812	0.652	0.074	0	OL_7
SLC25A12	0	1.31791	0.733	0.156	0	OL_7
ADAM23	0	1.37727	0.699	0.122	0	OL_7
SPTAN1	0	2.52906	0.673	0.097	0	OL_7
CARMIL1	0	3.37253	0.629	0.054	0	OL_7
EML6	0	1.98011	0.657	0.083	0	OL_7
AQP4-AS1	0	2.38637	0.642	0.068	0	OL_7
SDK1	0	2.24981	0.646	0.074	0	OL_7
ATP2B1	0	1.20801	0.796	0.225	0	OL_7
AC109466.1	0	2.54285	0.621	0.05	0	OL_7
ARHGEF4	0	2.60312	0.656	0.087	0	OL_7
RUNX1T1	0	1.6589	0.659	0.092	0	OL_7
PCNX2	0	1.14432	0.741	0.174	0	OL_7
MED12L	0	2.67265	0.629	0.062	0	OL_7
AC012405.1	0	4.1581	0.61	0.043	0	OL_7
GLIS3	0	3.48523	0.617	0.053	0	OL_7
LMO3	0	2.67803	0.641	0.078	0	OL_7
CSGALNACT1	0	3.34337	0.643	0.083	0	OL_7
PARD3	0	2.2148	0.657	0.097	0	OL_7
SHANK2	0	2.50427	0.628	0.068	0	OL_7
OSBPL6	0	3.17625	0.611	0.052	0	OL_7
POU6F2	0	3.12448	0.603	0.049	0	OL_7
GUCY1A2	0	2.07368	0.625	0.072	0	OL_7
CPNE4	0	2.95787	0.6	0.047	0	OL_7
SYN3	0	2.67691	0.609	0.056	0	OL_7
CAMK2G	0	2.28909	0.64	0.089	0	OL_7
RIT2	0	2.98688	0.595	0.045	0	OL_7
CNTN3	0	1.25532	0.652	0.103	0	OL_7
PCSK2	0	3.039	0.599	0.05	0	OL_7
ZFHX3	0	1.38626	0.68	0.135	0	OL_7
APBB1IP	0	3.91836	0.593	0.05	0	OL_7
IQSEC1	0	1.23647	0.749	0.207	0	OL_7
PID1	0	3.03516	0.594	0.052	0	OL_7
MYO16	0	2.95411	0.593	0.051	0	OL_7
AJ009632.2	0	3.25228	0.58	0.038	0	OL_7
SCN8A	0	2.34383	0.608	0.068	0	OL_7
LINC02055	0	3.21082	0.579	0.04	0	OL_7
CMIP	0	1.46162	0.687	0.149	0	OL_7
KIAA1549L	0	3.46632	0.582	0.044	0	OL_7
RAP1GAP2	0	3.88995	0.569	0.031	0	OL_7
CLIP1	0	1.34757	0.695	0.158	0	OL_7
SATB2	0	1.08114	0.66	0.124	0	OL_7
SPATS2	0	1.77441	0.624	0.09	0	OL_7
KCNT2	0	2.82939	0.582	0.048	0	OL_7
ZNF804A	0	2.55359	0.583	0.049	0	OL_7
RBFOX3	0	3.99909	0.565	0.031	0	OL_7
RASGEF1C	0	2.22782	0.613	0.08	0	OL_7
CPE	0	2.19486	0.728	0.195	0	OL_7
AC002460.2	0	1.31393	0.616	0.085	0	OL_7
MEF2C-AS1	0	3.05248	0.59	0.059	0	OL_7
CTDSPL	0	1.37178	0.653	0.123	0	OL_7
IPCEF1	0	1.53282	0.645	0.115	0	OL_7
PACS1	0	1.10278	0.687	0.157	0	OL_7
KIF9-AS1	0	1.08205	0.699	0.171	0	OL_7
FARP1	0	3.60366	0.58	0.052	0	OL_7
SH3RF3	0	4.14068	0.558	0.031	0	OL_7
QRICH1	0	1.30887	0.68	0.154	0	OL_7
NAV3	0	1.39883	0.989	0.463	0	OL_7
GPR158	0	2.15923	0.587	0.066	0	OL_7
NDST3	0	2.04775	0.58	0.06	0	OL_7
SH3GL2	0	2.72114	0.576	0.056	0	OL_7
CCDC85A	0	2.6873	0.57	0.051	0	OL_7
PLCL2	0	1.84335	0.587	0.068	0	OL_7
CACNA1E	0	1.56573	0.603	0.085	0	OL_7
VSNL1	0	2.51438	0.605	0.087	0	OL_7
TNK2	0	1.65238	0.649	0.131	0	OL_7
SYNPR	0	2.97605	0.564	0.046	0	OL_7
WDR17	0	1.41501	0.627	0.11	0	OL_7
BASP1	0	2.71048	0.597	0.082	0	OL_7
GOLGA8A	0	2.11031	0.607	0.092	0	OL_7
CASC15	0	1.84381	0.587	0.073	0	OL_7
SV2B	0	1.03332	0.643	0.129	0	OL_7
CYFIP1	0	2.27153	0.592	0.079	0	OL_7
MYH10	0	2.15857	0.59	0.077	0	OL_7
ARHGAP44	0	2.93706	0.562	0.049	0	OL_7
NMNAT2	0	3.4115	0.551	0.04	0	OL_7
HS3ST4	0	3.32072	0.559	0.048	0	OL_7
ARHGEF3	0	1.37921	0.628	0.119	0	OL_7
CNTNAP2	0	1.16932	1	0.492	0	OL_7
LRRC4C	0	1.26013	0.994	0.486	0	OL_7
CUX2	0	3.81968	0.536	0.029	0	OL_7
KCNB2	0	3.10183	0.543	0.038	0	OL_7
FAM189A1	0	3.0574	0.546	0.041	0	OL_7
SORCS3	0	3.4017	0.546	0.043	0	OL_7
C11orf80	0	2.77059	0.547	0.046	0	OL_7
NOL4	0	2.5637	0.553	0.052	0	OL_7
SRRM4	0	3.4349	0.535	0.035	0	OL_7
CACNG3	0	3.6614	0.533	0.033	0	OL_7
SEZ6L	0	3.61723	0.543	0.043	0	OL_7
KLF12	0	2.68728	0.55	0.051	0	OL_7
STXBP1	0	1.91965	0.606	0.107	0	OL_7
PRKAG2	0	3.45224	0.54	0.042	0	OL_7
DGCR9	0	3.81173	0.526	0.029	0	OL_7
PLXNA4	0	3.52534	0.527	0.031	0	OL_7
FXYD6	0	2.12894	0.589	0.094	0	OL_7
FBXO34	0	1.07706	0.619	0.124	0	OL_7
LINC01250	0	3.27778	0.528	0.034	0	OL_7
DOCK8	0	4.07438	0.54	0.047	0	OL_7
FSTL4	0	3.26237	0.528	0.035	0	OL_7
EPHA5	0	2.76549	0.539	0.048	0	OL_7
ADCY9	0	1.51958	0.584	0.094	0	OL_7
CAMK2B	0	3.63734	0.536	0.047	0	OL_7
AC013287.1	0	1.40008	0.555	0.066	0	OL_7
UNC13C	0	3.3597	0.528	0.041	0	OL_7
CEP112	0	2.0937	0.545	0.059	0	OL_7
SEPTIN11	0	1.87973	0.567	0.081	0	OL_7
DAPK1	0	3.58324	0.518	0.033	0	OL_7
DAAM1	0	1.37918	0.593	0.108	0	OL_7
PPP1R13B	0	1.45937	0.59	0.105	0	OL_7
C1orf21	0	2.59947	0.542	0.058	0	OL_7
DGKG	0	3.11511	0.545	0.061	0	OL_7
LMO4	0	1.69284	0.609	0.125	0	OL_7
CABP1	0	4.12243	0.508	0.024	0	OL_7
SYT16	0	1.6428	0.555	0.073	0	OL_7
STRBP	0	1.04474	0.619	0.137	0	OL_7
MAGI3	0	2.051	0.548	0.067	0	OL_7
ZFYVE28	0	1.61732	0.576	0.095	0	OL_7
PGBD5	0	1.06529	0.621	0.141	0	OL_7
FOXP2	0	3.04514	0.539	0.061	0	OL_7
CELF5	0	3.76132	0.509	0.032	0	OL_7
CAMK2A	0	2.31491	0.554	0.078	0	OL_7
BRINP1	0	3.08343	0.521	0.045	0	OL_7
TRHDE	0	2.39129	0.521	0.045	0	OL_7
PRICKLE1	0	3.3529	0.51	0.034	0	OL_7
KCNN3	0	3.04197	0.533	0.058	0	OL_7
WNK2	0	3.86534	0.505	0.03	0	OL_7
ANO3	0	2.98974	0.51	0.036	0	OL_7
MIR137HG	0	1.2046	0.545	0.072	0	OL_7
ADAMTS9-AS2	0	3.50444	0.509	0.036	0	OL_7
SPARCL1	0	1.67892	0.773	0.3	0	OL_7
LINC02462	0	2.34044	0.509	0.036	0	OL_7
PAM	0	2.76767	0.526	0.053	0	OL_7
PACRG	0	1.32979	0.566	0.093	0	OL_7
SNRPN	0	1.51573	0.629	0.156	0	OL_7
HOMER1	0	1.93292	0.543	0.071	0	OL_7
SLIT3	0	3.1457	0.51	0.038	0	OL_7
FAM135B	0	1.33003	0.56	0.089	0	OL_7
LINC00511	0	2.38815	0.525	0.054	0	OL_7
BASP1-AS1	0	3.74362	0.497	0.027	0	OL_7
GALNT18	0	1.58558	0.546	0.077	0	OL_7
NETO1	0	2.44777	0.517	0.05	0	OL_7
NTNG1	0	2.97163	0.5	0.037	0	OL_7
GRM1	0	2.33679	0.511	0.048	0	OL_7
PTPRR	0	2.52222	0.508	0.045	0	OL_7
FHOD3	0	2.73839	0.505	0.042	0	OL_7
LRRFIP1	0	2.56183	0.515	0.053	0	OL_7
MAP4K3-DT	0	1.08378	0.575	0.113	0	OL_7
VPS13A	0	1.69666	0.538	0.077	0	OL_7
AC019211.1	0	3.10076	0.493	0.032	0	OL_7
FRAS1	0	3.50958	0.492	0.031	0	OL_7
KCNIP1	0	3.80743	0.493	0.032	0	OL_7
EPHA4	0	3.29256	0.495	0.035	0	OL_7
PRR16	0	2.82576	0.495	0.037	0	OL_7
ZNRF3	0	1.66644	0.536	0.078	0	OL_7
DOCK7	0	1.0101	0.572	0.114	0	OL_7
THSD7A	0	2.68677	0.505	0.048	0	OL_7
CDR2	0	1.58217	0.534	0.077	0	OL_7
DLGAP4	0	2.26056	0.521	0.064	0	OL_7
PTPRO	0	2.93276	0.495	0.039	0	OL_7
UTRN	0	3.75266	0.5	0.046	0	OL_7
AL117329.1	0	3.35712	0.481	0.028	0	OL_7
TNRC18	0	1.48121	0.57	0.118	0	OL_7
SCN3A	0	3.11333	0.491	0.04	0	OL_7
ABHD2	0	1.16688	0.558	0.108	0	OL_7
CAMK4	0	2.57096	0.494	0.044	0	OL_7
ATP1A2	0	3.47922	0.525	0.076	0	OL_7
PDE3B	0	2.87263	0.498	0.049	0	OL_7
RAD9A	0	1.92488	0.516	0.067	0	OL_7
AC067956.1	0	3.38793	0.476	0.027	0	OL_7
RAPGEF1	0	1.27001	0.568	0.119	0	OL_7
AC007563.2	0	3.5425	0.477	0.029	0	OL_7
SFXN5	0	1.19267	0.577	0.13	0	OL_7
TRERF1	0	3.38013	0.475	0.028	0	OL_7
LDLR	0	1.71379	0.521	0.076	0	OL_7
REEP1	0	2.68087	0.486	0.042	0	OL_7
AC073091.3	0	3.03658	0.472	0.029	0	OL_7
ZIC1	0	1.61259	0.524	0.082	0	OL_7
FAM153CP	0	3.65499	0.47	0.028	0	OL_7
KIF26B	0	2.02241	0.497	0.056	0	OL_7
GRIN1	0	4.09152	0.466	0.025	0	OL_7
MGLL	0	1.08902	0.562	0.122	0	OL_7
ITPR1	0	1.79012	0.508	0.068	0	OL_7
GALNT11	0	1.18168	0.548	0.109	0	OL_7
C3	0	4.34935	0.465	0.026	0	OL_7
KCNH5	0	3.03575	0.469	0.031	0	OL_7
INPP4A	0	1.53318	0.523	0.086	0	OL_7
RNF24	0	1.11278	0.532	0.095	0	OL_7
RAB3C	0	2.69355	0.48	0.043	0	OL_7
NHSL1	0	3.2411	0.492	0.055	0	OL_7
CBLN2	0	3.09661	0.467	0.031	0	OL_7
LINC02822	0	3.29281	0.464	0.03	0	OL_7
GFOD1	0	1.18592	0.538	0.105	0	OL_7
ADCY1	0	3.58802	0.467	0.034	0	OL_7
ABLIM2	0	1.98273	0.499	0.066	0	OL_7
MPPED2	0	2.87326	0.473	0.04	0	OL_7
MMD2	0	3.68488	0.455	0.023	0	OL_7
BMPER	0	2.41066	0.475	0.043	0	OL_7
GOLGA8B	0	1.61787	0.535	0.104	0	OL_7
GNPTAB	0	1.35912	0.521	0.091	0	OL_7
TRAF3	0	1.26376	0.53	0.1	0	OL_7
CATSPER2	0	1.29763	0.535	0.105	0	OL_7
GABRA2	0	2.52098	0.478	0.048	0	OL_7
SCAMP5	0	1.47593	0.533	0.104	0	OL_7
TSHZ2	0	3.07586	0.461	0.036	0	OL_7
RNF150	0	2.64733	0.47	0.045	0	OL_7
CCDC57	0	1.9383	0.491	0.067	0	OL_7
GULP1	0	2.10046	0.464	0.041	0	OL_7
HMGCS1	0	1.44968	0.527	0.104	0	OL_7
CHPT1	0	1.88998	0.495	0.072	0	OL_7
NDRG4	0	3.18038	0.476	0.053	0	OL_7
RUNDC3B	0	3.25417	0.455	0.033	0	OL_7
C8orf34	0	3.0904	0.456	0.034	0	OL_7
LRRK1	0	3.93843	0.448	0.026	0	OL_7
COL11A1	0	3.14339	0.453	0.033	0	OL_7
SYBU	0	3.22764	0.454	0.034	0	OL_7
PATJ	0	1.02718	0.524	0.105	0	OL_7
EPHA3	0	2.01161	0.461	0.044	0	OL_7
MROH1	0	2.44869	0.465	0.048	0	OL_7
AC245060.5	0	1.17149	0.501	0.084	0	OL_7
SLC4A4	0	3.25477	0.466	0.05	0	OL_7
GABBR1	0	1.92349	0.507	0.091	0	OL_7
FRRS1L	0	1.37356	0.507	0.091	0	OL_7
AC124852.1	0	3.45618	0.444	0.028	0	OL_7
CNTN6	0	2.92201	0.446	0.031	0	OL_7
ADGRL1	0	1.36755	0.524	0.11	0	OL_7
SRRM3	0	3.82302	0.435	0.021	0	OL_7
AMPH	0	2.50666	0.455	0.042	0	OL_7
STIM1	0	2.36765	0.46	0.047	0	OL_7
TNC	0	4.24426	0.436	0.023	0	OL_7
SLIT1	0	3.65419	0.441	0.028	0	OL_7
CDHR3	0	2.8693	0.446	0.035	0	OL_7
GRAMD1B	0	3.28198	0.442	0.033	0	OL_7
KCNJ6	0	3.37318	0.438	0.029	0	OL_7
SLC5A4-AS1	0	3.21468	0.433	0.024	0	OL_7
DDAH1	0	2.67223	0.46	0.052	0	OL_7
KIAA1211L	0	3.12018	0.439	0.031	0	OL_7
AL591501.1	0	2.67617	0.442	0.034	0	OL_7
ADD2	0	3.60382	0.437	0.029	0	OL_7
INPP5D	0	4.21399	0.43	0.022	0	OL_7
SNTB2	0	1.55294	0.478	0.07	0	OL_7
AC006504.5	0	1.22277	0.483	0.077	0	OL_7
KCNB1	0	3.26459	0.435	0.03	0	OL_7
ARMC9	0	2.79417	0.44	0.036	0	OL_7
LINC01322	0	2.36143	0.449	0.045	0	OL_7
ANKRD30BL	0	3.48263	0.433	0.03	0	OL_7
ZMAT4	0	2.85614	0.435	0.033	0	OL_7
C1orf61	0	2.1729	0.529	0.128	0	OL_7
KIAA1211	0	2.4582	0.437	0.036	0	OL_7
MLIP	0	2.997	0.435	0.034	0	OL_7
AC024901.1	0	2.49355	0.436	0.035	0	OL_7
PKNOX2	0	3.55335	0.425	0.025	0	OL_7
GPR155	0	1.11573	0.501	0.102	0	OL_7
SHC3	0	1.7576	0.46	0.061	0	OL_7
FBXL2	0	1.32299	0.47	0.072	0	OL_7
LCNL1	0	1.65715	0.481	0.084	0	OL_7
LUZP1	0	2.53222	0.434	0.038	0	OL_7
PLXNA2	0	3.84889	0.415	0.022	0	OL_7
ADCY8	0	3.38451	0.42	0.027	0	OL_7
KAZN	0	1.07255	0.988	0.599	0	OL_7
GRM8	0	1.89669	0.427	0.038	0	OL_7
AL627171.2	0	1.22646	0.455	0.066	0	OL_7
ANKDD1A	0	1.61246	0.455	0.066	0	OL_7
MSC-AS1	0	3.23726	0.413	0.024	0	OL_7
AL157944.1	0	2.11286	0.43	0.042	0	OL_7
BRINP2	0	1.92933	0.44	0.052	0	OL_7
KLHL29	0	3.22008	0.415	0.027	0	OL_7
NEK10	0	2.51641	0.421	0.034	0	OL_7
COL26A1	0	3.81127	0.404	0.017	0	OL_7
CD83	0	4.0914	0.407	0.02	0	OL_7
CYTH3	0	1.98566	0.435	0.05	0	OL_7
RXFP1	0	3.50155	0.41	0.025	0	OL_7
PTPN9	0	1.46437	0.457	0.073	0	OL_7
CCDC3	0	1.16517	0.46	0.077	0	OL_7
PRKAA2	0	1.06577	0.46	0.078	0	OL_7
AC060765.2	0	2.62523	0.414	0.032	0	OL_7
DCAKD	0	1.40658	0.467	0.085	0	OL_7
TMEM241	0	1.62733	0.435	0.053	0	OL_7
AC007389.1	0	2.14405	0.425	0.044	0	OL_7
DGKZ	0	1.59928	0.467	0.086	0	OL_7
SGSM1	0	1.65161	0.45	0.069	0	OL_7
AQP4	0	3.39703	0.57	0.19	0	OL_7
HPSE2	0	3.41626	0.403	0.024	0	OL_7
CREG2	0	1.30565	0.469	0.091	0	OL_7
RAPH1	0	1.64954	0.445	0.068	0	OL_7
RAP1GAP	0	1.88825	0.447	0.071	0	OL_7
MAN1C1	0	1.30229	0.458	0.082	0	OL_7
PLEKHA6	0	1.75804	0.44	0.064	0	OL_7
KLHL23	0	1.24747	0.458	0.082	0	OL_7
ZFP36L1	0	4.15578	0.405	0.029	0	OL_7
SKI	0	1.59379	0.456	0.081	0	OL_7
EPHB1	0	1.3231	0.44	0.065	0	OL_7
KIF3C	0	1.5025	0.463	0.089	0	OL_7
ANO5	0	2.7576	0.406	0.032	0	OL_7
TTC39C	0	3.16909	0.399	0.025	0	OL_7
PLCH1	0	2.65532	0.405	0.032	0	OL_7
FAM13A	0	1.25907	0.448	0.075	0	OL_7
MPP6	0	2.49067	0.409	0.036	0	OL_7
AC004951.1	0	1.51104	0.448	0.075	0	OL_7
RMST	0	3.03636	0.4	0.027	0	OL_7
SARM1	0	1.29334	0.455	0.082	0	OL_7
KCND3	0	2.34593	0.416	0.044	0	OL_7
ABCC4	0	3.76085	0.402	0.031	0	OL_7
ADGRA3	0	2.71646	0.41	0.041	0	OL_7
LINC02306	0	3.034	0.393	0.024	0	OL_7
TMEM178A	0	2.0152	0.418	0.051	0	OL_7
OSBPL3	0	3.34754	0.394	0.027	0	OL_7
VOPP1	0	1.65728	0.435	0.068	0	OL_7
PARP8	0	2.33324	0.407	0.042	0	OL_7
BICDL1	0	2.89868	0.391	0.026	0	OL_7
TBC1D4	0	3.37888	0.393	0.029	0	OL_7
TMTC1	0	2.55161	0.401	0.038	0	OL_7
FAM189A2	0	2.46954	0.409	0.046	0	OL_7
MKNK1	0	2.38365	0.403	0.042	0	OL_7
RIMBP2	0	3.59504	0.382	0.021	0	OL_7
AL137139.2	0	4.24153	0.376	0.015	0	OL_7
NPAS2	0	3.94271	0.381	0.021	0	OL_7
PACSIN2	0	1.26734	0.443	0.083	0	OL_7
GREB1	0	1.27386	0.429	0.07	0	OL_7
GSE1	0	3.08265	0.389	0.03	0	OL_7
DNAH7	0	3.24219	0.382	0.024	0	OL_7
TBC1D1	0	1.66829	0.414	0.056	0	OL_7
LY86-AS1	0	3.00814	0.38	0.022	0	OL_7
AC007368.1	0	2.88957	0.383	0.025	0	OL_7
SNED1	0	2.38629	0.4	0.043	0	OL_7
SNX32	0	2.02267	0.405	0.048	0	OL_7
ATF7IP2	0	2.71715	0.388	0.031	0	OL_7
LINC01090	0	2.89391	0.383	0.027	0	OL_7
BMPR1B	0	3.54845	0.389	0.033	0	OL_7
PTCHD4	0	2.78862	0.383	0.027	0	OL_7
PCSK5	0	1.52857	0.412	0.057	0	OL_7
RFX4	0	3.59432	0.386	0.031	0	OL_7
RPH3A	0	3.01349	0.386	0.031	0	OL_7
AC008691.1	0	3.76381	0.378	0.024	0	OL_7
LINC01374	0	4.29318	0.378	0.024	0	OL_7
CACHD1	0	3.64825	0.377	0.024	0	OL_7
PDGFC	0	2.93905	0.387	0.034	0	OL_7
ELMOD1	0	3.18569	0.381	0.028	0	OL_7
MOB1B	0	2.03095	0.4	0.048	0	OL_7
RNF175	0	3.4501	0.374	0.023	0	OL_7
NCAN	0	3.98727	0.381	0.03	0	OL_7
PLPPR4	0	2.73591	0.387	0.037	0	OL_7
ST5	0	2.13151	0.395	0.045	0	OL_7
CIT	0	1.98404	0.401	0.051	0	OL_7
ME3	0	3.21891	0.374	0.024	0	OL_7
PRKAR1B	0	2.96393	0.39	0.042	0	OL_7
AC008415.1	0	2.86219	0.372	0.024	0	OL_7
WWC1	0	3.97818	0.371	0.023	0	OL_7
SVOP	0	3.67389	0.369	0.021	0	OL_7
SLC24A3	0	3.73539	0.369	0.021	0	OL_7
NRG2	0	1.10934	0.405	0.058	0	OL_7
STXBP5-AS1	0	1.33034	0.397	0.05	0	OL_7
MTSS2	0	2.24388	0.395	0.049	0	OL_7
BDH1	0	1.26118	0.418	0.072	0	OL_7
CAP2	0	3.05327	0.379	0.033	0	OL_7
CHD5	0	3.80665	0.369	0.024	0	OL_7
LRP1	0	3.52264	0.374	0.029	0	OL_7
LINC00299	0	3.69042	0.363	0.019	0	OL_7
CPNE8	0	2.96812	0.372	0.028	0	OL_7
MARCH3	0	2.02903	0.389	0.046	0	OL_7
AC117453.1	0	3.328	0.363	0.02	0	OL_7
KLHDC4	0	1.60704	0.415	0.072	0	OL_7
MAST1	0	3.87982	0.361	0.018	0	OL_7
ACSL6	0	1.80895	0.399	0.057	0	OL_7
TUSC3	0	2.59378	0.378	0.036	0	OL_7
FAM81A	0	1.24718	0.413	0.071	0	OL_7
ATCAY	0	3.69775	0.366	0.024	0	OL_7
OLFM2	0	3.30086	0.368	0.027	0	OL_7
MFHAS1	0	2.18155	0.377	0.037	0	OL_7
FAM49A	0	1.38216	0.409	0.069	0	OL_7
AC092745.5	0	1.17424	0.409	0.069	0	OL_7
HIF3A	0	2.65454	0.378	0.039	0	OL_7
ICA1	0	3.23131	0.363	0.024	0	OL_7
ZBTB7C	0	2.46578	0.367	0.028	0	OL_7
SYT7	0	3.97959	0.356	0.018	0	OL_7
PITPNM2	0	3.74745	0.356	0.018	0	OL_7
DGKH	0	1.26017	0.39	0.053	0	OL_7
AKAP13	0	2.22447	0.388	0.051	0	OL_7
EPB41	0	2.47475	0.371	0.034	0	OL_7
KIAA0319	0	3.20542	0.361	0.024	0	OL_7
GAP43	0	1.90989	0.399	0.063	0	OL_7
ST8SIA5	0	1.7236	0.386	0.05	0	OL_7
PHTF1	0	1.80412	0.384	0.049	0	OL_7
LRFN2	0	3.56261	0.353	0.018	0	OL_7
LINC02245	0	1.50586	0.386	0.052	0	OL_7
NWD2	0	3.15127	0.356	0.022	0	OL_7
DIRC3	0	1.65371	0.376	0.043	0	OL_7
PRRT2	0	3.42763	0.355	0.022	0	OL_7
PDE7B	0	2.03869	0.371	0.04	0	OL_7
GLI3	0	3.45638	0.354	0.024	0	OL_7
PLCB4	0	3.71797	0.354	0.024	0	OL_7
SPRED2	0	1.22435	0.387	0.058	0	OL_7
SLC17A7	0	3.14548	0.371	0.042	0	OL_7
MROH7	0	3.27115	0.351	0.022	0	OL_7
BCL11A	0	2.67197	0.358	0.03	0	OL_7
POU2F2	0	3.08836	0.348	0.02	0	OL_7
LINC02798	0	2.08684	0.372	0.045	0	OL_7
DNAH6	0	1.09898	0.381	0.054	0	OL_7
RALGPS2	0	2.59031	0.358	0.031	0	OL_7
SLC8A3	0	2.13693	0.356	0.029	0	OL_7
ATP8B4	0	3.46426	0.356	0.029	0	OL_7
CAMKK2	0	1.5628	0.391	0.065	0	OL_7
UST	0	3.37242	0.352	0.026	0	OL_7
ST8SIA1	0	2.08585	0.361	0.035	0	OL_7
LRCH1	0	3.39438	0.353	0.027	0	OL_7
DACH1	0	2.91836	0.349	0.023	0	OL_7
U91319.1	0	3.4966	0.342	0.018	0	OL_7
DNAH14	0	2.47004	0.353	0.029	0	OL_7
ST6GAL2	0	3.431	0.347	0.023	0	OL_7
MOK	0	2.74824	0.351	0.027	0	OL_7
UPP2	0	1.18	0.377	0.054	0	OL_7
STMN2	0	2.18989	0.386	0.063	0	OL_7
OLFM1	0	2.32059	0.379	0.056	0	OL_7
SHROOM3	0	3.70637	0.339	0.018	0	OL_7
GABRG2	0	2.451	0.357	0.036	0	OL_7
SYT17	0	3.50099	0.343	0.022	0	OL_7
DOP1B	0	2.03648	0.359	0.039	0	OL_7
RAB27B	0	2.77943	0.347	0.027	0	OL_7
ENC1	0	2.34621	0.373	0.055	0	OL_7
COL24A1	0	3.31882	0.336	0.019	0	OL_7
PKIA	0	1.61061	0.37	0.053	0	OL_7
ACTN1	0	3.88369	0.336	0.019	0	OL_7
WLS	0	2.60993	0.358	0.042	0	OL_7
LNX1	0	3.34224	0.339	0.023	0	OL_7
ELAVL4	0	2.80791	0.341	0.026	0	OL_7
MAPK4	0	3.61033	0.337	0.022	0	OL_7
CACNG7	0	1.51037	0.378	0.063	0	OL_7
FAM110B	0	3.04951	0.342	0.028	0	OL_7
MIR124-2HG	0	3.20042	0.336	0.022	0	OL_7
GRIK3	0	3.85557	0.33	0.017	0	OL_7
RBMS2	0	1.49179	0.366	0.053	0	OL_7
TTC8	0	1.03354	0.371	0.058	0	OL_7
COL5A2	0	1.55594	0.356	0.044	0	OL_7
AACS	0	1.609	0.367	0.055	0	OL_7
ECHDC2	0	2.96678	0.337	0.026	0	OL_7
TNS3	0	3.37418	0.336	0.026	0	OL_7
ANKRD6	0	2.16815	0.345	0.038	0	OL_7
AL109809.5	0	1.78362	0.352	0.045	0	OL_7
SPHKAP	0	3.3473	0.326	0.02	0	OL_7
BSN	0	1.94782	0.35	0.044	0	OL_7
FZD3	0	1.59048	0.358	0.052	0	OL_7
GNB5	0	1.94325	0.349	0.043	0	OL_7
KIAA1671	0	3.36311	0.327	0.021	0	OL_7
SEMA3A	0	1.5026	0.352	0.049	0	OL_7
AL160272.1	0	2.74706	0.337	0.035	0	OL_7
SUSD4	0	3.75925	0.319	0.017	0	OL_7
SMAD3	0	3.68057	0.321	0.019	0	OL_7
COL5A3	0	4.01781	0.314	0.012	0	OL_7
EPHA7	0	2.13579	0.331	0.031	0	OL_7
LINC01414	0	2.16062	0.326	0.026	0	OL_7
CCBE1	0	3.06755	0.322	0.022	0	OL_7
ST3GAL1	0	2.21805	0.331	0.032	0	OL_7
SCN3B	0	3.11579	0.329	0.03	0	OL_7
ANTXR1	0	3.51147	0.325	0.026	0	OL_7
ARHGAP15	0	2.86888	0.329	0.031	0	OL_7
MIR4500HG	0	2.28901	0.325	0.027	0	OL_7
SLC41A2	0	1.75473	0.333	0.036	0	OL_7
PPP4R4	0	1.80027	0.332	0.035	0	OL_7
PPIP5K1	0	1.71015	0.34	0.043	0	OL_7
MTRNR2L8	0	3.08348	0.352	0.055	0	OL_7
LINC01748	0	1.99145	0.329	0.034	0	OL_7
CD74	0	3.96767	0.327	0.032	0	OL_7
GDA	0	2.65634	0.327	0.032	0	OL_7
SRGAP2B	0	1.8713	0.345	0.05	0	OL_7
LRRC3B	0	3.36965	0.316	0.021	0	OL_7
NME5	0	2.5092	0.324	0.029	0	OL_7
TSPYL1	0	2.37863	0.35	0.055	0	OL_7
LINC01619	0	1.12432	0.333	0.039	0	OL_7
SPON1	0	3.55246	0.319	0.025	0	OL_7
SYNPO2	0	2.92814	0.323	0.03	0	OL_7
ACOT11	0	2.63573	0.32	0.027	0	OL_7
GNAL	0	2.37889	0.323	0.031	0	OL_7
CNTNAP3B	0	3.45503	0.31	0.018	0	OL_7
UNC13A	0	3.4442	0.312	0.02	0	OL_7
SPRY4-AS1	0	1.68394	0.335	0.044	0	OL_7
NSG2	0	3.03469	0.326	0.035	0	OL_7
AC009899.1	0	3.31506	0.306	0.017	0	OL_7
LRRK2	0	3.55367	0.306	0.018	0	OL_7
FGFR3	0	3.94558	0.309	0.022	0	OL_7
NETO2	0	2.88959	0.31	0.023	0	OL_7
PALLD	0	2.43844	0.322	0.036	0	OL_7
SIMC1	0	2.0634	0.321	0.035	0	OL_7
KCNQ2	0	3.82189	0.303	0.017	0	OL_7
AC008574.1	0	2.8562	0.303	0.018	0	OL_7
RIMKLB	0	1.86048	0.326	0.042	0	OL_7
SGSM2	0	2.13418	0.326	0.042	0	OL_7
AC023480.1	0	1.1098	0.328	0.045	0	OL_7
RAPGEFL1	0	2.45732	0.311	0.028	0	OL_7
KCNN2	0	1.94393	0.313	0.031	0	OL_7
NCS1	0	2.02093	0.331	0.049	0	OL_7
AC079142.1	0	1.37504	0.314	0.033	0	OL_7
GABRA1	0	2.25248	0.317	0.038	0	OL_7
DAGLB	0	1.94027	0.321	0.042	0	OL_7
FAR2	0	1.22459	0.325	0.046	0	OL_7
LZTS3	0	1.97243	0.322	0.044	0	OL_7
KIAA1324	0	1.46098	0.321	0.044	0	OL_7
PRKAR2B	0	1.43602	0.321	0.045	0	OL_7
PGM2L1	0	2.04451	0.323	0.047	0	OL_7
STON2	0	2.62811	0.312	0.036	0	OL_7
DZIP1	0	3.00313	0.301	0.025	0	OL_7
AC090825.1	0	1.6462	0.306	0.031	0	OL_7
CCND3	0	2.6407	0.309	0.035	0	OL_7
UPK3BL1	0	2.18925	0.31	0.036	0	OL_7
NUDT4	0	2.36414	0.307	0.033	0	OL_7
PIP5K1B	0	2.00405	0.303	0.029	0	OL_7
ZNF98	0	2.23281	0.302	0.028	0	OL_7
VCL	0	2.51808	0.301	0.028	0	OL_7
TBXAS1	0	2.1012	0.316	0.045	0	OL_7
FOS	0	1.42138	0.316	0.045	0	OL_7
MMP17	0	1.84167	0.307	0.037	0	OL_7
MEGF11	0	2.3106	0.301	0.031	0	OL_7
AL163541.1	0	2.29608	0.311	0.043	0	OL_7
SNHG14	0	1.22056	0.999	0.752	0	OL_7
RAB40C	2.91821e-306	1.34176	0.463	0.092	8.80513e-302	OL_7
PITPNA	3.57931e-306	1.47227	0.369	0.061	1.07998e-301	OL_7
NOS1	3.63671e-306	1.28019	0.312	0.044	1.0973e-301	OL_7
ENSA	3.23979e-305	1.21983	0.601	0.142	9.77543e-301	OL_7
ACAP3	1.07406e-304	1.25497	0.63	0.158	3.24076e-300	OL_7
GGA2	2.57838e-304	1.43859	0.412	0.075	7.77976e-300	OL_7
PKD1	6.17399e-303	1.31467	0.618	0.154	1.86288e-298	OL_7
PHF21B	2.99763e-302	1.58721	0.316	0.046	9.04475e-298	OL_7
SNX8	9.75765e-302	1.60579	0.334	0.052	2.94418e-297	OL_7
R3HDM1	5.48277e-300	1.15226	0.979	0.464	1.65432e-295	OL_7
ABCB9	2.35257e-299	1.32675	0.403	0.073	7.09842e-295	OL_7
RAB11FIP4	7.52818e-299	1.2524	0.774	0.229	2.27148e-294	OL_7
LENG8	9.29245e-299	1.27803	0.612	0.154	2.80381e-294	OL_7
ZNF76	9.79177e-298	1.29418	0.45	0.089	2.95447e-293	OL_7
KAT2A	2.49308e-297	1.32266	0.477	0.099	7.52236e-293	OL_7
SESN3	1.1463e-294	1.16702	0.44	0.086	3.45872e-290	OL_7
CDK5RAP3	5.74721e-293	1.2278	0.592	0.145	1.7341e-288	OL_7
RCOR1	6.00714e-293	1.01174	0.459	0.091	1.81253e-288	OL_7
FAM222B	6.79913e-292	1.08183	0.805	0.242	2.0515e-287	OL_7
PALM	1.9762e-291	2.14723	0.323	0.052	5.9628e-287	OL_7
LARGE1	9.04833e-291	1.13537	0.926	0.342	2.73015e-286	OL_7
THY1	1.86194e-290	2.345	0.317	0.053	5.61802e-286	OL_7
YPEL1	2.46917e-290	1.76056	0.306	0.046	7.45023e-286	OL_7
SH2B1	3.80609e-289	1.35415	0.425	0.083	1.14841e-284	OL_7
STK33	1.99489e-288	1.09908	0.307	0.046	6.01917e-284	OL_7
GNAS	3.89299e-288	1.39937	0.774	0.266	1.17463e-283	OL_7
RANBP10	1.52383e-287	1.22293	0.4	0.073	4.59785e-283	OL_7
FADS2	3.49947e-287	1.20712	0.48	0.101	1.0559e-282	OL_7
ATP13A4	3.48382e-286	1.05305	0.507	0.11	1.05117e-281	OL_7
FAM184A	1.26247e-285	1.12247	0.394	0.072	3.80926e-281	OL_7
SLC38A1	2.46474e-284	1.22937	0.35	0.059	7.43686e-280	OL_7
SCPEP1	2.94362e-283	1.26658	0.406	0.077	8.88178e-279	OL_7
RNF180	6.38145e-283	1.00861	0.367	0.064	1.92547e-278	OL_7
NUDT3	8.57092e-283	1.54608	0.445	0.093	2.5861e-278	OL_7
LONRF2	2.76948e-282	1.11736	0.382	0.069	8.35636e-278	OL_7
FOXN3	7.10864e-282	1.08487	0.908	0.315	2.14489e-277	OL_7
EPHB2	2.09825e-281	1.14945	0.5	0.11	6.33104e-277	OL_7
NOVA2	4.53819e-280	1.5867	0.325	0.052	1.36931e-275	OL_7
AC019205.1	2.89232e-279	1.3583	0.323	0.052	8.727e-275	OL_7
WASHC1	7.83204e-279	1.29686	0.502	0.115	2.36316e-274	OL_7
LRRC4B	3.217e-278	1.16737	0.595	0.149	9.70667e-274	OL_7
PISD	2.84032e-277	1.18494	0.399	0.075	8.5701e-273	OL_7
WDR6	1.77283e-276	1.57849	0.336	0.057	5.34915e-272	OL_7
NEFL	4.21883e-275	1.93584	0.307	0.052	1.27295e-270	OL_7
MADD	8.74794e-275	1.22142	0.5	0.112	2.63951e-270	OL_7
CERS4	8.92563e-275	1.10547	0.813	0.261	2.69313e-270	OL_7
ATN1	1.33552e-274	1.67943	0.371	0.069	4.02968e-270	OL_7
CYFIP2	2.4808e-273	1.05095	0.532	0.122	7.48533e-269	OL_7
AKAP8L	7.0093e-273	1.11939	0.695	0.197	2.11492e-268	OL_7
AC020909.2	1.49256e-272	1.24723	0.422	0.085	4.5035e-268	OL_7
GPCPD1	1.44748e-271	1.07712	0.382	0.071	4.36749e-267	OL_7
RHOT2	4.23975e-269	1.4818	0.371	0.07	1.27926e-264	OL_7
CLSTN1	8.17263e-268	1.16371	0.738	0.221	2.46593e-263	OL_7
SLC17A5	3.43143e-267	1.17449	0.351	0.061	1.03536e-262	OL_7
CDC25B	7.76011e-267	1.43918	0.335	0.057	2.34146e-262	OL_7
OSGEP	4.82181e-266	1.11625	0.479	0.106	1.45488e-261	OL_7
MTFMT	1.49508e-264	1.09549	0.349	0.061	4.51111e-260	OL_7
PSMA1	4.54442e-264	1.34834	0.419	0.086	1.37119e-259	OL_7
TGFBR1	3.26099e-262	1.05771	0.329	0.056	9.83939e-258	OL_7
CDH4	1.01865e-260	1.03098	0.419	0.085	3.07357e-256	OL_7
ZNF846	1.92405e-259	1.16174	0.391	0.076	5.80545e-255	OL_7
NISCH	3.1483e-259	1.34655	0.449	0.099	9.49938e-255	OL_7
SLC8B1	5.21481e-259	1.20567	0.344	0.061	1.57347e-254	OL_7
USP53	1.14973e-258	1.35421	0.331	0.058	3.46908e-254	OL_7
MARCKS	2.9392e-258	2.52592	0.357	0.077	8.86845e-254	OL_7
CRTC1	6.04107e-258	1.20764	0.49	0.114	1.82277e-253	OL_7
MARCH2	7.29075e-258	1.34964	0.394	0.079	2.19984e-253	OL_7
ENO2	2.05093e-257	1.57053	0.441	0.099	6.18826e-253	OL_7
NQO2	1.03305e-256	1.16706	0.408	0.083	3.11703e-252	OL_7
BTBD2	1.66787e-256	1.16229	0.416	0.086	5.03247e-252	OL_7
ANKRD27	2.51904e-256	1.18537	0.379	0.073	7.6007e-252	OL_7
ZCCHC10	5.17311e-256	1.09472	0.346	0.062	1.56088e-251	OL_7
AC087500.1	6.90159e-256	1.09303	0.406	0.082	2.08242e-251	OL_7
PRKACA	8.31983e-256	1.64141	0.303	0.05	2.51034e-251	OL_7
SLC25A33	1.10912e-255	1.24116	0.339	0.06	3.34656e-251	OL_7
NDRG3	1.07371e-253	1.02164	0.466	0.103	3.23971e-249	OL_7
ZER1	3.23717e-253	1.06514	0.716	0.216	9.76752e-249	OL_7
DEAF1	9.92558e-253	1.44536	0.396	0.081	2.99485e-248	OL_7
TP53INP2	2.65103e-250	2.29437	0.388	0.092	7.99894e-246	OL_7
VSTM2B	2.8445e-250	1.03415	0.555	0.14	8.5827e-246	OL_7
DKK3	4.29271e-250	1.97834	0.372	0.081	1.29524e-245	OL_7
ARL10	1.13415e-249	1.06245	0.384	0.076	3.42207e-245	OL_7
CYP46A1	2.61471e-247	1.24314	0.316	0.055	7.88936e-243	OL_7
ULK1	3.38992e-247	1.32973	0.394	0.081	1.02284e-242	OL_7
ZFP36L2	2.37502e-246	1.58327	0.334	0.062	7.16616e-242	OL_7
MARK4	1.55506e-245	1.1349	0.425	0.092	4.69209e-241	OL_7
CRK	6.95989e-245	1.12503	0.455	0.103	2.10001e-240	OL_7
MAP2K1	9.81083e-245	1.03355	0.447	0.099	2.96022e-240	OL_7
PILRB	1.33925e-244	1.15202	0.461	0.107	4.04091e-240	OL_7
RPS6KA1	2.90474e-244	1.15423	0.326	0.058	8.76448e-240	OL_7
NTNG2	1.13511e-243	1.42749	0.316	0.056	3.42498e-239	OL_7
FLYWCH1	1.99658e-243	1.08828	0.401	0.084	6.02429e-239	OL_7
RABEPK	4.35249e-243	1.00059	0.434	0.095	1.31328e-238	OL_7
SFI1	4.50247e-242	1.2064	0.341	0.064	1.35853e-237	OL_7
CIC	2.6259e-239	1.35613	0.328	0.061	7.92312e-235	OL_7
TLE5	4.35206e-239	1.48179	0.46	0.112	1.31315e-234	OL_7
NRXN2	1.29364e-234	1.07434	0.445	0.102	3.90331e-230	OL_7
AP1B1	3.42709e-234	1.31185	0.318	0.058	1.03406e-229	OL_7
KIF3B	9.64175e-234	1.20184	0.337	0.064	2.90921e-229	OL_7
MICAL2	1.44926e-233	1.21237	0.354	0.07	4.37285e-229	OL_7
MAML1	1.8344e-233	1.01599	0.401	0.086	5.53494e-229	OL_7
CTSB	3.70954e-233	1.73253	0.332	0.065	1.11928e-228	OL_7
GGT7	7.90307e-233	1.01384	0.497	0.123	2.38459e-228	OL_7
AIF1L	1.45301e-232	1.0841	0.578	0.159	4.38417e-228	OL_7
PPIE	1.86331e-232	1.02488	0.416	0.092	5.62217e-228	OL_7
AC009041.2	1.97782e-231	1.07913	0.891	0.384	5.96769e-227	OL_7
SLC20A1	2.27304e-231	1.03679	0.418	0.092	6.85843e-227	OL_7
PDPR	1.0065e-230	1.01353	0.472	0.114	3.03692e-226	OL_7
ZBTB7A	5.77687e-230	1.02194	0.656	0.195	1.74306e-225	OL_7
ANKRD13D	3.78586e-229	1.33455	0.34	0.067	1.14231e-224	OL_7
RFX2	1.65122e-228	1.08654	0.358	0.072	4.98222e-224	OL_7
CROCC	1.76177e-228	1.00147	0.433	0.099	5.31578e-224	OL_7
FDPS	7.77446e-227	1.36591	0.415	0.095	2.34579e-222	OL_7
YWHAH	8.80391e-227	1.38695	0.462	0.123	2.6564e-222	OL_7
CFAP36	1.44619e-226	1.08433	0.376	0.079	4.36359e-222	OL_7
TMEM259	6.87652e-226	1.06888	0.643	0.199	2.07485e-221	OL_7
ZMIZ2	2.74798e-225	1.07859	0.455	0.11	8.29149e-221	OL_7
KIF5A	3.60521e-225	2.31603	0.316	0.067	1.0878e-220	OL_7
LRSAM1	3.86193e-225	1.06231	0.436	0.102	1.16526e-220	OL_7
B4GALNT4	1.12438e-224	1.26586	0.366	0.077	3.39261e-220	OL_7
PLEKHM2	2.58014e-223	1.1561	0.362	0.075	7.78507e-219	OL_7
MTA1	7.25471e-223	1.13166	0.386	0.084	2.18896e-218	OL_7
PI4KA	2.8832e-222	1.01367	0.865	0.335	8.69949e-218	OL_7
SLC44A2	1.94569e-221	1.23276	0.394	0.088	5.87073e-217	OL_7
ZNF587B	2.97092e-221	1.0483	0.331	0.064	8.96415e-217	OL_7
CASTOR2	2.35588e-219	1.08133	0.394	0.087	7.10839e-215	OL_7
FASN	4.41801e-219	1.33362	0.351	0.073	1.33304e-214	OL_7
YWHAG	9.98369e-219	1.00128	0.635	0.188	3.01238e-214	OL_7
MAN2B1	8.775e-218	1.02282	0.365	0.077	2.64768e-213	OL_7
TNPO2	6.05078e-217	1.07803	0.44	0.106	1.8257e-212	OL_7
PIP4K2B	1.61179e-216	1.27849	0.393	0.089	4.86324e-212	OL_7
RAI1	6.508e-215	1.02631	0.405	0.092	1.96366e-210	OL_7
UTP6	1.65962e-214	1.1082	0.349	0.072	5.00756e-210	OL_7
ZNF700	2.61089e-214	1.01346	0.347	0.071	7.87785e-210	OL_7
PPP1R12C	3.32829e-214	1.3037	0.327	0.066	1.00424e-209	OL_7
AGAP3	3.63982e-213	1.04565	0.54	0.151	1.09824e-208	OL_7
ACOT7	4.06573e-213	1.1237	0.386	0.087	1.22675e-208	OL_7
CIAO1	4.76887e-212	1.18359	0.431	0.105	1.43891e-207	OL_7
DLL1	3.43771e-211	1.17007	0.335	0.068	1.03726e-206	OL_7
C19orf12	8.38492e-211	1.00119	0.43	0.103	2.52998e-206	OL_7
SIRPA	6.52937e-210	1.04013	0.49	0.128	1.97011e-205	OL_7
POMT1	5.59487e-209	1.26287	0.306	0.06	1.68814e-204	OL_7
FLCN	1.44935e-208	1.00511	0.406	0.095	4.37312e-204	OL_7
ZBTB18	2.835e-208	1.24147	0.331	0.068	8.55406e-204	OL_7
CLCN7	3.96801e-199	1.101	0.405	0.099	1.19727e-194	OL_7
MAN2C1	4.96845e-199	1.15845	0.34	0.074	1.49913e-194	OL_7
MFN2	4.96992e-198	1.27521	0.316	0.065	1.49958e-193	OL_7
CALM3	6.1808e-196	1.63012	0.42	0.124	1.86493e-191	OL_7
MBD3	2.41394e-195	1.33721	0.305	0.062	7.28359e-191	OL_7
ZNF692	7.31572e-194	1.22331	0.306	0.063	2.20737e-189	OL_7
DYNLL2	2.99429e-192	1.46722	0.34	0.077	9.03467e-188	OL_7
GCN1	1.22551e-191	1.03242	0.336	0.074	3.69772e-187	OL_7
TECPR1	7.63395e-188	1.14003	0.31	0.066	2.30339e-183	OL_7
BRSK2	2.64859e-187	1.04195	0.385	0.094	7.99158e-183	OL_7
AKAP8	1.19001e-185	1.04575	0.324	0.071	3.59063e-181	OL_7
NLGN2	5.66119e-185	1.24765	0.301	0.063	1.70815e-180	OL_7
WBP2	5.76926e-185	1.16203	0.48	0.139	1.74076e-180	OL_7
CTBP1	1.07448e-179	1.10643	0.376	0.094	3.24203e-175	OL_7
DPP9	1.75654e-179	1.09005	0.319	0.071	5.29999e-175	OL_7
MRI1	1.77146e-178	1.05655	0.305	0.066	5.34502e-174	OL_7
SV2A	3.93642e-173	1.20919	0.306	0.068	1.18774e-168	OL_7
PKM	3.65481e-168	1.17342	0.406	0.114	1.10276e-163	OL_7
PMS2	4.48253e-168	1.00273	0.31	0.071	1.35251e-163	OL_7
RAB11B	1.18861e-166	1.00606	0.39	0.104	3.5864e-162	OL_7
GOLGA2	1.00398e-165	1.00025	0.344	0.084	3.0293e-161	OL_7
SNHG25	1.92699e-161	1.03097	0.458	0.146	5.8143e-157	OL_7
NPDC1	1.24406e-159	1.33825	0.326	0.082	3.7537e-155	OL_7
PAQR6	6.71185e-159	1.50396	0.508	0.2	2.02517e-154	OL_7
NORAD	8.71512e-156	1.26336	0.427	0.139	2.62961e-151	OL_7
EIF4A1	1.56382e-153	1.06851	0.418	0.123	4.71852e-149	OL_7
MICOS10	5.19804e-153	1.65388	0.325	0.088	1.56841e-148	OL_7
QTRT1	2.7955e-152	1.00323	0.301	0.073	8.43485e-148	OL_7
RAC1	1.40927e-149	1.00167	0.613	0.235	4.25219e-145	OL_7
ANKRD40	4.52428e-149	1.14862	0.353	0.096	1.36511e-144	OL_7
CBX6	3.18718e-148	1.1476	0.325	0.084	9.61668e-144	OL_7
ALDH2	2.70326e-142	1.06462	0.347	0.096	8.15653e-138	OL_7
ATF4	1.19689e-141	1.02848	0.305	0.077	3.61137e-137	OL_7
RPS29	2.1644e-135	1.29925	0.556	0.271	6.53065e-131	OL_7
UCHL1	1.2856e-109	1.08618	0.376	0.14	3.87905e-105	OL_7
RPL37	4.60336e-107	1.1154	0.59	0.342	1.38897e-102	OL_7
RPL34	1.07581e-105	2.0781	0.504	0.298	3.24605e-101	OL_7
ATP5F1B	1.31823e-104	1.096	0.305	0.095	3.97749e-100	OL_7
TPT1	4.54974e-97	1.61578	0.542	0.342	1.37279e-92	OL_7
RPL36	1.12462e-86	2.14222	0.383	0.193	3.3933e-82	OL_7
RPS18	3.17373e-84	2.14373	0.463	0.289	9.57611e-80	OL_7
RPS12	8.48657e-84	2.13151	0.517	0.366	2.56065e-79	OL_7
RPS6	9.04901e-84	1.52033	0.475	0.276	2.73036e-79	OL_7
RPS27	5.87408e-79	1.17277	0.509	0.295	1.77239e-74	OL_7
RPL38	1.02831e-77	1.52106	0.472	0.28	3.10271e-73	OL_7
RPL21	5.26052e-77	1.20774	0.544	0.362	1.58726e-72	OL_7
RPL32	6.28627e-74	1.50747	0.49	0.313	1.89676e-69	OL_7
RPL13A	3.73968e-73	1.25046	0.53	0.345	1.12837e-68	OL_7
RPL9	2.07803e-65	1.39905	0.434	0.257	6.27004e-61	OL_7
RPS11	7.15147e-59	1.46561	0.433	0.272	2.15781e-54	OL_7
RPL23	1.39849e-57	1.53995	0.339	0.18	4.21965e-53	OL_7
RPL35	3.2771e-54	1.4664	0.373	0.218	9.88801e-50	OL_7
RPS20	1.82841e-53	1.13237	0.371	0.213	5.51686e-49	OL_7
APOE	1.58478e-51	1.74182	0.355	0.218	4.78177e-47	OL_7
RPL23A	6.85501e-51	1.56536	0.4	0.255	2.06836e-46	OL_7
RPL27A	7.45528e-51	1.27448	0.381	0.231	2.24948e-46	OL_7
RPS19	3.25714e-48	1.13451	0.398	0.252	9.82776e-44	OL_7
PFDN5	1.19854e-47	1.04132	0.325	0.172	3.61634e-43	OL_7
RPS17	2.69573e-45	1.80102	0.306	0.175	8.13383e-41	OL_7
RPL3	1.63075e-44	1.09409	0.372	0.221	4.92045e-40	OL_7
RPL30	1.51766e-42	1.05957	0.45	0.316	4.57923e-38	OL_7
RPLP2	5.07419e-42	1.06397	0.423	0.283	1.53104e-37	OL_7
RPS23	1.9876e-39	1.23801	0.436	0.321	5.99717e-35	OL_7
RPS21	3.02364e-36	1.68689	0.306	0.193	9.12324e-32	OL_7
RPS14	1.35553e-29	1.2995	0.376	0.288	4.09005e-25	OL_7
RPS3A	1.74136e-27	1.04517	0.334	0.23	5.25419e-23	OL_7
RPL26	5.38202e-27	1.10807	0.37	0.272	1.62392e-22	OL_7
RPS16	4.99082e-20	1.00576	0.316	0.229	1.50588e-15	OL_7

## Sheet: Table 2 - Top markers OL_4
p_val	avg_log2FC	pct.1	pct.2	p_val_adj	cluster	gene
0	5.15497	0.34	0.053	0	OL_4	CCK
0	4.35393	0.64	0.29	0	OL_4	SPARCL1
0	4.16791	0.465	0.095	0	OL_4	NRGN
1.41766e-213	4.1582	0.424	0.219	4.27751e-209	OL_4	CST3
2.91502e-106	4.08384	0.345	0.212	8.79549e-102	OL_4	APOE
0	3.8772	0.665	0.148	0	OL_4	MEF2C
2.79114e-307	3.78012	0.31	0.084	8.4217e-303	OL_4	LMO3
0	3.75986	0.511	0.097	0	OL_4	LRFN5
0	3.7465	0.337	0.088	0	OL_4	VSNL1
0	3.73873	0.37	0.076	0	OL_4	KCNC2
0	3.72166	0.568	0.108	0	OL_4	EPHA6
0	3.68721	0.341	0.074	0	OL_4	HCN1
0	3.65393	0.321	0.084	0	OL_4	BASP1
0	3.64437	0.439	0.091	0	OL_4	GABRB2
0	3.63887	0.476	0.194	0	OL_4	CPE
0	3.58045	0.343	0.092	0	OL_4	CHL1
0	3.57364	0.749	0.128	0	OL_4	CNTN5
0	3.56595	0.842	0.268	0	OL_4	GPM6A
0	3.5645	0.921	0.263	0	OL_4	SYT1
0	3.55285	0.576	0.156	0	OL_4	NRCAM
0	3.55253	0.637	0.21	0	OL_4	SLC1A2
0	3.52578	0.38	0.104	0	OL_4	ADCY2
0	3.48397	0.786	0.16	0	OL_4	MEG3
0	3.47452	0.686	0.148	0	OL_4	RIMS2
0	3.47448	0.444	0.106	0	OL_4	BRINP3
0	3.46884	0.706	0.162	0	OL_4	PLCB1
0	3.44623	0.661	0.136	0	OL_4	KCNQ5
0	3.44556	0.346	0.088	0	OL_4	SCN2A
0	3.42598	0.498	0.122	0	OL_4	KCND2
0	3.42244	0.603	0.145	0	OL_4	PCDH7
0	3.41883	0.565	0.114	0	OL_4	GALNTL6
0	3.41108	0.39	0.095	0	OL_4	CDH10
0	3.40675	0.556	0.109	0	OL_4	KCNH7
0	3.40518	0.544	0.138	0	OL_4	MGAT4C
0	3.40287	0.421	0.095	0	OL_4	UNC5D
0	3.39357	0.423	0.088	0	OL_4	ADGRL2
0	3.38585	0.615	0.127	0	OL_4	HS6ST3
0	3.37977	0.603	0.117	0	OL_4	LINGO2
0	3.3699	0.561	0.142	0	OL_4	DCLK1
0	3.369	0.333	0.08	0	OL_4	FAT3
0	3.35293	0.633	0.131	0	OL_4	STXBP5L
0	3.33455	0.608	0.127	0	OL_4	TENM2
0	3.32812	0.569	0.121	0	OL_4	CDH18
0	3.32652	0.702	0.159	0	OL_4	ATRNL1
0	3.32638	0.378	0.106	0	OL_4	GABRB1
0	3.32604	0.434	0.099	0	OL_4	GRIN2B
0	3.32566	0.583	0.158	0	OL_4	SOX5
0	3.31428	0.91	0.274	0	OL_4	ROBO2
0	3.31278	0.454	0.099	0	OL_4	AC011287.1
0	3.30705	0.305	0.071	0	OL_4	ST6GALNAC5

## Sheet: Table 3 - Top markers OL_7
p_val	avg_log2FC	pct.1	pct.2	p_val_adj	cluster	gene
0	4.34935	0.465	0.026	0	OL_7	C3
0	4.29318	0.378	0.024	0	OL_7	LINC01374
0	4.24426	0.436	0.023	0	OL_7	TNC
0	4.24163	0.674	0.059	0	OL_7	ST6GAL1
0	4.24153	0.376	0.015	0	OL_7	AL137139.2
0	4.21399	0.43	0.022	0	OL_7	INPP5D
0	4.18146	0.804	0.219	0	OL_7	GFAP
0	4.1581	0.61	0.043	0	OL_7	AC012405.1
0	4.15578	0.405	0.029	0	OL_7	ZFP36L1
0	4.14068	0.558	0.031	0	OL_7	SH3RF3
0	4.12243	0.508	0.024	0	OL_7	CABP1
0	4.09152	0.466	0.025	0	OL_7	GRIN1
0	4.0914	0.407	0.02	0	OL_7	CD83
0	4.07438	0.54	0.047	0	OL_7	DOCK8
0	4.01781	0.314	0.012	0	OL_7	COL5A3
0	3.99909	0.565	0.031	0	OL_7	RBFOX3
0	3.98727	0.381	0.03	0	OL_7	NCAN
0	3.97959	0.356	0.018	0	OL_7	SYT7
0	3.97818	0.371	0.023	0	OL_7	WWC1
0	3.97671	0.728	0.056	0	OL_7	ABR
0	3.97463	0.772	0.052	0	OL_7	MIAT
0	3.96767	0.327	0.032	0	OL_7	CD74
0	3.94558	0.309	0.022	0	OL_7	FGFR3
0	3.94271	0.381	0.021	0	OL_7	NPAS2
0	3.93843	0.448	0.026	0	OL_7	LRRK1
0	3.91836	0.593	0.05	0	OL_7	APBB1IP
0	3.88995	0.569	0.031	0	OL_7	RAP1GAP2
0	3.88369	0.336	0.019	0	OL_7	ACTN1
0	3.87982	0.361	0.018	0	OL_7	MAST1
0	3.86534	0.505	0.03	0	OL_7	WNK2
0	3.85557	0.33	0.017	0	OL_7	GRIK3
0	3.85531	0.944	0.091	0	OL_7	DLGAP2
0	3.84889	0.415	0.022	0	OL_7	PLXNA2
0	3.82822	0.713	0.062	0	OL_7	CHST11
0	3.82302	0.435	0.021	0	OL_7	SRRM3
0	3.82189	0.303	0.017	0	OL_7	KCNQ2
0	3.81968	0.536	0.029	0	OL_7	CUX2
0	3.81173	0.526	0.029	0	OL_7	DGCR9
0	3.81127	0.404	0.017	0	OL_7	COL26A1
0	3.80743	0.493	0.032	0	OL_7	KCNIP1
0	3.80665	0.369	0.024	0	OL_7	CHD5
0	3.77373	0.888	0.084	0	OL_7	CACNA1A
0	3.76381	0.378	0.024	0	OL_7	AC008691.1
0	3.76132	0.509	0.032	0	OL_7	CELF5
0	3.76085	0.402	0.031	0	OL_7	ABCC4
0	3.75925	0.319	0.017	0	OL_7	SUSD4
0	3.75288	0.863	0.103	0	OL_7	NKAIN3
0	3.75266	0.5	0.046	0	OL_7	UTRN
0	3.74745	0.356	0.018	0	OL_7	PITPNM2
0	3.74362	0.497	0.027	0	OL_7	BASP1-AS1

## Sheet: Table 4 - GO terms OL_4
ID	Description	GeneRatio	BgRatio	pvalue	p.adjust	qvalue	geneID	Count
GO:0050804	modulation of chemical synaptic transmission	37/209	439/18722	4.7819e-22	6.64766e-19	5.31486e-19	SYT1/NRG3/DLGAP1/NRXN1/FGF14/PLCB1/RIMS2/MEF2C/GRIK2/CNTN4/GRM5/GRM7/SNAP25/DLGAP2/NRGN/LRRC4C/SLC4A10/GRIN2B/RIMS1/GRIN2A/CACNB2/GRIK1/CACNA1A/CACNA1B/CALM1/SHISA9/GRIA1/ERC2/MCTP1/YWHAH/PPP3CA/TNR/TMEM108/CALM3/PRKCB/APOE/VAMP2	37
GO:0099177	regulation of trans-synaptic signaling	37/209	440/18722	5.17327e-22	6.64766e-19	5.31486e-19	SYT1/NRG3/DLGAP1/NRXN1/FGF14/PLCB1/RIMS2/MEF2C/GRIK2/CNTN4/GRM5/GRM7/SNAP25/DLGAP2/NRGN/LRRC4C/SLC4A10/GRIN2B/RIMS1/GRIN2A/CACNB2/GRIK1/CACNA1A/CACNA1B/CALM1/SHISA9/GRIA1/ERC2/MCTP1/YWHAH/PPP3CA/TNR/TMEM108/CALM3/PRKCB/APOE/VAMP2	37
GO:0042391	regulation of membrane potential	33/209	434/18722	2.36462e-18	2.02569e-15	1.61956e-15	NRXN1/FGF14/RIMS2/MEF2C/FGF12/GRIK2/KCNH7/GRM5/KCND2/GABRB2/SLC8A1/GRIN2B/KCNMA1/ASIC2/RIMS1/GRIN2A/KCNC2/CCK/CACNB2/GRIK1/GABRB1/GABRB3/HCN1/KCNQ3/SCN2A/CALM1/GRIA1/KCNMB2/YWHAH/PPP3CA/TMEM108/CALM3/CACNA1C	33
GO:0050808	synapse organization	31/209	426/18722	9.61518e-17	6.17775e-14	4.93917e-14	ROBO2/NRXN1/LRRTM4/CNTN5/GPM6A/CTNNA2/MEF2C/LINGO2/GRM5/NRCAM/LRFN5/DSCAM/NRG1/ADGRL3/LRRC4C/SPARCL1/GPC6/GABRB2/ADGRL2/GRIN2B/ASIC2/PCLO/CACNB2/GABRB3/NTRK3/ERC2/TNR/TMEM108/CACNB4/APOE/ACTG1	31
GO:0007269	neurotransmitter secretion	17/209	145/18722	5.6438e-13	2.07208e-10	1.65665e-10	SYT1/NRXN1/RIMS2/MEF2C/SNAP25/RIMS1/CADPS/PCLO/CACNB2/PTPRN2/CALM1/SYN2/ERC2/MCTP1/CALM3/PRKCB/VAMP2	17
GO:0099643	signal release from synapse	17/209	145/18722	5.6438e-13	2.07208e-10	1.65665e-10	SYT1/NRXN1/RIMS2/MEF2C/SNAP25/RIMS1/CADPS/PCLO/CACNB2/PTPRN2/CALM1/SYN2/ERC2/MCTP1/CALM3/PRKCB/VAMP2	17
GO:0034765	regulation of ion transmembrane transport	28/209	491/18722	1.39334e-12	4.47611e-10	3.57869e-10	KCNIP4/FGF14/DPP10/KCNQ5/MEF2C/FGF12/KCNH7/GRM5/CHRM3/KCND2/SLC8A1/KCNMA1/ASIC2/CACNA2D3/KCNC2/CACNB2/HCN1/KCNQ3/CACNA1A/SCN2A/CACNA1B/CALM1/SHISA9/YWHAH/CALM3/CACNB4/CACNA1C/VAMP2	28
GO:0007416	synapse assembly	18/209	179/18722	1.64735e-12	4.70409e-10	3.76096e-10	ROBO2/NRXN1/CNTN5/GPM6A/MEF2C/LINGO2/NRCAM/LRFN5/DSCAM/NRG1/ADGRL3/GPC6/GABRB2/ADGRL2/ASIC2/PCLO/GABRB3/NTRK3	18
GO:0034329	cell junction assembly	25/209	420/18722	9.63917e-12	2.25206e-09	1.80054e-09	ROBO2/NRXN1/CNTN5/GPM6A/MEF2C/CNTNAP2/LINGO2/CDH18/NRCAM/LRFN5/DSCAM/CDH12/NRG1/ADGRL3/GPC6/GABRB2/ADGRL2/ASIC2/PCLO/CDH10/GABRB3/NTRK3/EFNA5/SORBS1/ACTG1	25
GO:0006836	neurotransmitter transport	18/209	208/18722	2.10284e-11	4.50358e-09	3.60065e-09	SYT1/NRXN1/RIMS2/MEF2C/SLC1A2/SNAP25/RIMS1/CADPS/PCLO/CACNB2/PTPRN2/CALM1/SYN2/ERC2/MCTP1/CALM3/PRKCB/VAMP2	18
GO:0001505	regulation of neurotransmitter levels	18/209	213/18722	3.12786e-11	6.18353e-09	4.94379e-09	SYT1/NRXN1/RIMS2/MEF2C/SLC1A2/SNAP25/RIMS1/CADPS/PCLO/CACNB2/PTPRN2/CALM1/SYN2/ERC2/MCTP1/CALM3/PRKCB/VAMP2	18
GO:0099003	vesicle-mediated transport in synapse	17/209	200/18722	1.02904e-10	1.88903e-08	1.51029e-08	SYT1/FGF14/RIMS2/SNAP25/RIMS1/CADPS/PCLO/CACNB2/CALM1/GRIP1/SYN2/ERC2/CALM3/SNAP91/PRKCB/VAMP2/ACTG1	17
GO:0007409	axonogenesis	23/209	418/18722	3.25473e-10	5.22792e-08	4.17976e-08	ROBO2/NRXN1/CTNNA2/EPHA6/MAP2/CNTN4/NRCAM/DCLK1/DSCAM/LRRC4C/KALRN/UNC5D/CHN1/CCK/CHL1/DAB1/EFNA5/PTPRZ1/TNR/SLIT2/BMPR2/APOE/HSP90AB1	23
GO:0098742	cell-cell adhesion via plasma-membrane adhesion molecules	18/209	273/18722	1.79048e-09	2.55641e-07	2.04387e-07	ROBO2/TENM2/PCDH7/CNTN4/CDH18/LRFN5/DSCAM/CDH12/ADGRL3/LRRC4C/SPARCL1/GPC6/UNC5D/CDH10/PTPRT/PCDH15/FAT3/DAB1	18
GO:0001764	neuron migration	14/209	156/18722	2.38365e-09	3.06299e-07	2.44888e-07	NRG3/GPM6A/CTNNA2/MEF2C/NRCAM/DCLK1/PHACTR1/NRG1/ADGRL3/UNC5D/CCK/PRKG1/NTRK3/DAB1	14
GO:0007611	learning or memory	17/209	255/18722	4.36121e-09	5.33729e-07	4.26721e-07	CSMD1/NRXN1/PLCB1/MEF2C/CNTNAP2/GRM5/TAFA2/SNAP25/NRGN/GRIN2B/GRIN2A/CCK/SCN2A/GRIA1/PTPRZ1/TNR/APOE	17
GO:0019932	second-messenger-mediated signaling	18/209	312/18722	1.45543e-08	1.7002e-06	1.35933e-06	RIMS2/GRM5/CHRM3/NRG1/SLC8A1/GRIN2B/PCLO/GRIN2A/KCNC2/ADCY2/PRKG1/CALM1/MCTP1/PPP3CA/CALM3/ITPR2/CACNA1C/APOE	18
GO:0007215	glutamate receptor signaling pathway	8/209	54/18722	1.4126e-07	1.29833e-05	1.03803e-05	PLCB1/GRIK2/GRM5/GRM7/GRIN2B/GRIN2A/GRIK1/GRIA1	8
GO:0035637	multicellular organismal signaling	12/209	160/18722	2.47556e-07	2.19386e-05	1.75401e-05	FGF12/CNTNAP2/KCND2/SLC8A1/CACNB2/SCN2A/CALM1/KCNMB2/TNR/CALM3/ATP2B1/CACNA1C	12
GO:0048588	developmental cell growth	14/209	234/18722	3.98158e-07	3.10081e-05	2.47912e-05	SYT1/RIMS2/MAP2/NRCAM/DCLK1/DSCAM/RIMS1/SORBS2/TNR/TMEM108/SLIT2/BMPR2/APOE/HSP90AB1	14
GO:0070588	calcium ion transmembrane transport	16/209	312/18722	4.68839e-07	3.54387e-05	2.83335e-05	GPM6A/FGF14/SLC8A1/GRIN2B/CACNA2D3/GRIN2A/CACNB2/CACNA1A/CACNA1B/CALM1/TRPM3/CALM3/CACNB4/ATP2B1/ITPR2/CACNA1C	16
GO:0035418	protein localization to synapse	8/209	65/18722	6.16897e-07	4.48176e-05	3.58321e-05	NRXN1/SNAP25/GPC6/ASIC2/PCLO/GRIN2A/GRIP1/VAMP2	8
GO:0050807	regulation of synapse organization	13/209	211/18722	7.50123e-07	5.21031e-05	4.16569e-05	ROBO2/NRXN1/GPM6A/CTNNA2/MEF2C/LINGO2/LRFN5/GPC6/ADGRL2/GRIN2B/ASIC2/NTRK3/APOE	13
GO:0050803	regulation of synapse structure or activity	13/209	218/18722	1.08415e-06	7.14426e-05	5.7119e-05	ROBO2/NRXN1/GPM6A/CTNNA2/MEF2C/LINGO2/LRFN5/GPC6/ADGRL2/GRIN2B/ASIC2/NTRK3/APOE	13
GO:0006816	calcium ion transport	18/209	422/18722	1.29984e-06	8.20634e-05	6.56104e-05	GPM6A/FGF14/SLC8A1/GRIN2B/CACNA2D3/GRIN2A/CACNB2/CACNA1A/CACNA1B/CALM1/TRPM3/PPP3CA/CALM3/CACNB4/ATP2B1/ITPR2/CACNA1C/PRKCB	18
GO:0030900	forebrain development	17/209	379/18722	1.30918e-06	8.20634e-05	6.56104e-05	NRG3/ROBO2/PLCB1/CNTNAP2/SLC1A2/DCLK1/PHACTR1/NRG1/NRGN/SLC8A1/SLC4A10/KCNC2/PRKG1/DAB1/TNR/TMEM108/SLIT2	17
GO:0060079	excitatory postsynaptic potential	9/209	100/18722	1.79208e-06	0.000109658	8.76725e-05	NRXN1/RIMS2/MEF2C/GRIK2/GRIN2B/RIMS1/GRIN2A/PPP3CA/TMEM108	9
GO:0045055	regulated exocytosis	13/209	230/18722	1.97326e-06	0.000115256	9.21483e-05	SYT1/RIMS2/SNAP25/RIMS1/CADPS/PCLO/CACNB2/CALM1/SYN2/ERC2/CALM3/PRKCB/VAMP2	13
GO:0060560	developmental growth involved in morphogenesis	13/209	234/18722	2.38886e-06	0.00013643	0.000109077	SYT1/RIMS2/MAP2/NRCAM/DCLK1/DSCAM/RIMS1/TNR/TMEM108/SLIT2/BMPR2/APOE/HSP90AB1	13
GO:1901888	regulation of cell junction assembly	12/209	204/18722	3.26635e-06	0.000178607	0.000142798	ROBO2/NRXN1/MEF2C/CNTNAP2/LINGO2/LRFN5/GPC6/ADGRL2/ASIC2/NTRK3/EFNA5/ACTG1	12
GO:0031644	regulation of nervous system process	10/209	144/18722	5.07176e-06	0.000260688	0.000208422	DLGAP1/NRXN1/RIMS2/FGF12/DLGAP2/RIMS1/CCK/SHISA9/TNR/TMEM108	10
GO:0007626	locomotory behavior	11/209	179/18722	5.5612e-06	0.000274852	0.000219746	FGF12/GRM5/DSCAM/SNAP25/KCND2/NRG1/OXR1/SLC4A10/DAB1/TNR/APOE	11
GO:0071805	potassium ion transmembrane transport	12/209	219/18722	6.7674e-06	0.000328155	0.000262363	KCNIP4/DPP10/KCNQ5/KCNH7/SNAP25/KCND2/KCNMA1/KCNC2/HCN1/KCNQ3/KCNMB2/VAMP2	12
GO:0048857	neural nucleus development	7/209	64/18722	7.07963e-06	0.000336938	0.000269385	KCNC2/BASP1/CALM1/YWHAH/CALM3/CKB/DYNLL1	7
GO:0035249	synaptic transmission, glutamatergic	8/209	92/18722	8.79332e-06	0.000402499	0.000321801	SYT1/NRXN1/MEF2C/GRIK2/GRM5/GRM7/GRIK1/TNR	8
GO:0005513	detection of calcium ion	4/209	13/18722	9.97083e-06	0.000437365	0.000349677	SYT1/CALM1/KCNMB2/CALM3	4
GO:0010959	regulation of metal ion transport	16/209	406/18722	1.38447e-05	0.000555951	0.000444487	KCNIP4/FGF14/DPP10/FGF12/CNTN1/SLC8A1/KCNC2/CACNB2/CALM1/NKAIN3/YWHAH/CALM3/CACNB4/ATP2B1/CACNA1C/VAMP2	16
GO:0021953	central nervous system neuron differentiation	10/209	162/18722	1.43527e-05	0.000567484	0.000453708	MDGA2/MAP2/DCLK1/AGBL4/SLC4A10/GABRB1/SLIT2/RORA/LMO4/HSP90AB1	10
GO:0051588	regulation of neurotransmitter transport	8/209	100/18722	1.629e-05	0.000624856	0.000499578	SYT1/MEF2C/RIMS1/CACNB2/CALM1/MCTP1/CALM3/PRKCB	8
GO:0017157	regulation of exocytosis	11/209	202/18722	1.74412e-05	0.000631322	0.000504747	SYT1/RIMS2/STXBP5L/CADPS/PCLO/CACNB2/VSNL1/CALM1/CALM3/PRKCB/VAMP2	11
GO:0006813	potassium ion transport	12/209	241/18722	1.77308e-05	0.000632892	0.000506003	KCNIP4/DPP10/KCNQ5/KCNH7/SNAP25/KCND2/KCNMA1/KCNC2/HCN1/KCNQ3/KCNMB2/VAMP2	12
GO:0031279	regulation of cyclase activity	6/209	53/18722	2.67066e-05	0.000879947	0.000703525	GRM7/CALM1/ADGRV1/CALM3/CACNA1C/GNAS	6
GO:0035296	regulation of tube diameter	9/209	141/18722	2.97272e-05	0.000954985	0.000763519	CHRM3/SLC8A1/KCNMA1/ASIC2/PRKG1/KCNMB2/ATP2B1/BMPR2/APOE	9
GO:0097746	blood vessel diameter maintenance	9/209	141/18722	2.97272e-05	0.000954985	0.000763519	CHRM3/SLC8A1/KCNMA1/ASIC2/PRKG1/KCNMB2/ATP2B1/BMPR2/APOE	9
GO:1903522	regulation of blood circulation	12/209	256/18722	3.21567e-05	0.00100784	0.000805775	CELF2/CHRM3/SLC8A1/ASIC2/THRB/CACNB2/CALM1/KCNMB2/CALM3/ATP2B1/CACNA1C/BMPR2	12
GO:0003018	vascular process in circulatory system	12/209	263/18722	4.18207e-05	0.00126446	0.00101095	SLC1A2/CHRM3/SLC8A1/KCNMA1/ASIC2/PRKG1/SLC2A13/KCNMB2/SLIT2/ATP2B1/BMPR2/APOE	12
GO:1903539	protein localization to postsynaptic membrane	5/209	36/18722	4.70083e-05	0.00137285	0.00109761	SNAP25/GPC6/GRIN2A/GRIP1/VAMP2	5
GO:0032409	regulation of transporter activity	13/209	310/18722	4.79688e-05	0.00138517	0.00110745	FGF14/MEF2C/FGF12/GRM5/CHRM3/KCNC2/CACNB2/CALM1/SHISA9/YWHAH/CALM3/CACNB4/VAMP2	13
GO:0003231	cardiac ventricle development	8/209	123/18722	7.24432e-05	0.00195978	0.00156686	ROBO2/MEF2C/NRG1/CPE/ZFPM2/SLIT2/LMO4/BMPR2	8
GO:0030501	positive regulation of bone mineralization	5/209	40/18722	7.91297e-05	0.00209653	0.00167619	MEF2C/SLC8A1/ADGRV1/ATP2B1/BMPR2	5

## Sheet: Table 5 - GO terms OL_7
ID	Description	GeneRatio	BgRatio	pvalue	p.adjust	qvalue	geneID	Count
GO:0050804	modulation of chemical synaptic transmission	90/806	439/18722	2.36019e-36	6.35236e-33	5.53371e-33	DLGAP2/CACNA1A/PLCB1/CNTN4/GRM5/RIMS2/DLGAP1/GRM7/FGF14/MEF2C/CACNA1B/GRIN2B/CACNB2/SLC4A10/TNR/GRIN2A/GRIA1/SYT1/SHISA9/GRIK1/NRG3/ERC2/GRIK2/TMEM108/RIMS1/ABR/CLSTN2/SNAP25/NRXN1/MCTP1/PRKCB/CELF4/NRGN/GFAP/DNM1/SHANK2/SYN3/PLCL2/CYFIP1/LRRC4C/CUX2/SORCS3/CACNG3/STXBP1/CAMK2B/UNC13C/CAMK2A/HOMER1/NETO1/NTNG1/GRM1/EPHA4/DLGAP4/ATP1A2/GRIN1/ADCY1/SYBU/KCNB1/ADCY8/GRM8/DGKZ/EPHB1/PACSIN2/PRKAR1B/S…	90
GO:0099177	regulation of trans-synaptic signaling	90/806	440/18722	2.85243e-36	6.35236e-33	5.53371e-33	DLGAP2/CACNA1A/PLCB1/CNTN4/GRM5/RIMS2/DLGAP1/GRM7/FGF14/MEF2C/CACNA1B/GRIN2B/CACNB2/SLC4A10/TNR/GRIN2A/GRIA1/SYT1/SHISA9/GRIK1/NRG3/ERC2/GRIK2/TMEM108/RIMS1/ABR/CLSTN2/SNAP25/NRXN1/MCTP1/PRKCB/CELF4/NRGN/GFAP/DNM1/SHANK2/SYN3/PLCL2/CYFIP1/LRRC4C/CUX2/SORCS3/CACNG3/STXBP1/CAMK2B/UNC13C/CAMK2A/HOMER1/NETO1/NTNG1/GRM1/EPHA4/DLGAP4/ATP1A2/GRIN1/ADCY1/SYBU/KCNB1/ADCY8/GRM8/DGKZ/EPHB1/PACSIN2/PRKAR1B/S…	90
GO:0050808	synapse organization	76/806	426/18722	1.22919e-26	1.82494e-23	1.58975e-23	CNTN5/ASIC2/NRG1/LINGO2/GRM5/LRFN5/DSCAM/MEF2C/GPC6/NRCAM/CTNNA2/NTRK3/GRIN2B/CACNB2/ADGRL2/TNR/GABRB3/GPM6A/ERC2/ROBO2/TMEM108/GABRB2/CACNB4/PCLO/FLRT2/LRRTM4/CLSTN2/NRXN1/CDH9/PDZRN3/SDK1/SHANK2/ZNF804A/FARP1/CYFIP1/MYH10/ARHGAP44/LRRC4C/CUX2/CAMK2B/UNC13C/SEPTIN11/SPARCL1/HOMER1/NTNG1/EPHA4/PTPRO/C3/CBLN2/GABRA2/SYBU/ADGRL1/TNC/SLIT1/ADD2/EPHB1/GAP43/LRFN2/SLC8A3/GABRG2/ACTN1/BSN/EPHA7/UNC13A/…	76
GO:0007409	axonogenesis	67/806	418/18722	6.51973e-21	7.25972e-18	6.32414e-18	EPHA6/CNTN4/DCLK1/DSCAM/UNC5D/NRCAM/CTNNA2/KALRN/TNR/MAP2/DAB1/ROBO2/ATP8A2/FLRT2/SPTBN4/NRXN1/EFNA5/BMPR2/PTPRZ1/CHL1/CHN1/PARD3/CYFIP1/LRRC4C/STXBP1/PLXNA4/FSTL4/EPHA5/SLIT3/NTNG1/EPHA4/DOCK7/PTPRO/ADCY1/EPHA3/CNTN6/SLIT1/PLXNA2/RAPH1/EPHB1/BMPR1B/PLPPR4/LRP1/KIAA0319/GAP43/GLI3/UST/OLFM1/TTC8/FZD3/SEMA3A/EPHA7/PALLD/VCL/THY1/EPHB2/NOVA2/NEFL/CDH4/ULK1/MAP2K1/NTNG2/KIF5A/BRSK2/RAC1/UCHL1/APOE	67
GO:0007416	synapse assembly	40/806	179/18722	4.30947e-18	3.19906e-15	2.78679e-15	CNTN5/ASIC2/NRG1/LINGO2/LRFN5/DSCAM/MEF2C/GPC6/NRCAM/NTRK3/ADGRL2/GABRB3/GPM6A/ROBO2/GABRB2/PCLO/FLRT2/CLSTN2/NRXN1/CDH9/SDK1/SHANK2/FARP1/CUX2/CBLN2/GABRA2/SLIT1/ADD2/EPHB1/GAP43/GABRG2/BSN/EPHA7/GABRA1/EPHB2/LRRC4B/CLSTN1/NTNG2/NRXN2/NLGN2	40
GO:0034329	cell junction assembly	61/806	420/18722	5.40239e-17	2.67358e-14	2.32903e-14	CNTN5/ASIC2/NRG1/LINGO2/CDH18/LRFN5/DSCAM/MEF2C/CDH12/GPC6/NRCAM/NTRK3/ADGRL2/GABRB3/CDH10/GPM6A/ROBO2/SORBS1/GABRB2/PCLO/FLRT2/CLSTN2/NRXN1/EFNA5/CDH9/FMN1/SDK1/PARD3/SHANK2/FARP1/CNTNAP2/CUX2/PTPRO/RAPGEF1/CBLN2/GABRA2/PATJ/EPHA3/SLIT1/CDHR3/ADD2/EPHB1/LRP1/GAP43/GABRG2/ACTN1/BSN/SMAD3/EPHA7/GABRA1/VCL/THY1/EPHB2/LRRC4B/CLSTN1/PRKACA/NTNG2/NRXN2/FLCN/NLGN2/RAC1	61
GO:0042391	regulation of membrane potential	62/806	434/18722	6.69913e-17	2.98379e-14	2.59926e-14	KCNH7/ASIC2/GRM5/RIMS2/FGF12/KCNMA1/KCNQ3/FGF14/SLC8A1/MEF2C/KCND2/GRIN2B/CACNB2/GABRB1/GABRB3/GRIN2A/CACNA1C/GRIA1/KCNMB2/GRIK1/GRIK2/TMEM108/GABRB2/RIMS1/GABRG3/KCNH1/NRXN1/HCN1/KCNC2/SCN2A/CACNA1D/SCN1A/CELF4/KCNJ3/PID1/SCN8A/CUX2/NETO1/GRM1/SCN3A/ATP1A2/GRIN1/KCNH5/GABRA2/SLC4A4/GABBR1/KCNB1/KCND3/SLC8A3/GABRG2/GRIK3/SCN3B/LRRK2/KCNN2/GABRA1/SLC8B1/USP53/CRTC1/SLC25A33/YWHAH/CALM3/NLGN2	62
GO:0050803	regulation of synapse structure or activity	40/806	218/18722	5.71042e-15	2.3122e-12	2.01422e-12	ASIC2/LINGO2/LRFN5/MEF2C/GPC6/CTNNA2/NTRK3/GRIN2B/ADGRL2/GPM6A/ROBO2/FLRT2/CLSTN2/NRXN1/ZNF804A/FARP1/CYFIP1/ARHGAP44/CUX2/CAMK2B/SEPTIN11/HOMER1/EPHA4/PTPRO/CBLN2/SYBU/ADGRL1/SLIT1/EPHB1/LRFN2/SLC17A7/EPHA7/LRRK2/LZTS3/EPHB2/LRRC4B/CLSTN1/NTNG2/NLGN2/APOE	40
GO:0099003	vesicle-mediated transport in synapse	38/806	200/18722	8.52407e-15	3.16385e-12	2.75612e-12	RIMS2/FGF14/CADPS/CACNB2/GRIP1/SYT1/ERC2/RIMS1/SYN2/PCLO/SNAP25/SNAP91/RAPGEF4/CADPS2/PRKCB/DNM1/SYN3/SH3GL2/CYFIP1/STXBP1/UNC13C/ADCY1/AMPH/PRKAR1B/SYT7/PRRT2/SLC17A7/RAB27B/BSN/UNC13A/LRRK2/NCS1/STON2/CLSTN1/CALM3/BRSK2/NLGN2/SV2A	38
GO:0002181	cytoplasmic translation	32/806	148/18722	2.62455e-14	8.34982e-12	7.27376e-12	PKM/EIF4A1/RPS29/RPL37/RPL34/RPL36/RPS18/RPS12/RPS6/RPS27/RPL38/RPL21/RPL32/RPL13A/RPL9/RPS11/RPL23/RPL35/RPS20/RPL23A/RPL27A/RPS19/RPS17/RPL3/RPL30/RPLP2/RPS23/RPS21/RPS14/RPS3A/RPL26/RPS16	32
GO:0006836	neurotransmitter transport	38/806	208/18722	3.1807e-14	9.44455e-12	8.2274e-12	RIMS2/MEF2C/PTPRN2/CADPS/CACNB2/SLC1A2/SYT1/ERC2/RIMS1/SYN2/PCLO/SNAP25/NRXN1/MCTP1/CADPS2/PRKCB/GFAP/SYN3/SV2B/STXBP1/UNC13C/CAMK2A/ATP1A2/ADCY1/GABRA2/RPH3A/ICA1/SYT7/PRRT2/SLC17A7/UNC13A/LRRK2/NCS1/NOS1/SLC38A1/NRXN2/CALM3/SV2A	38
GO:0050807	regulation of synapse organization	38/806	211/18722	5.11883e-14	1.42495e-11	1.24132e-11	ASIC2/LINGO2/LRFN5/MEF2C/GPC6/CTNNA2/NTRK3/GRIN2B/ADGRL2/GPM6A/ROBO2/FLRT2/CLSTN2/NRXN1/ZNF804A/FARP1/CYFIP1/ARHGAP44/CUX2/CAMK2B/SEPTIN11/HOMER1/EPHA4/PTPRO/CBLN2/ADGRL1/SLIT1/EPHB1/LRFN2/EPHA7/LRRK2/LZTS3/EPHB2/LRRC4B/CLSTN1/NTNG2/NLGN2/APOE	38
GO:0034765	regulation of ion transmembrane transport	61/806	491/18722	8.24664e-14	2.16062e-11	1.88217e-11	KCNQ5/KCNH7/ASIC2/CACNA1A/CACNA2D3/GRM5/FGF12/KCNMA1/KCNQ3/FGF14/CHRM3/SLC8A1/MEF2C/KCND2/CACNA1B/CACNB2/CACNA1C/SHISA9/CACNB4/KCNH1/HCN1/KCNC2/HECW1/SCN2A/KCNIP4/CACNA1D/SCN1A/DPP10/KCNJ3/SCN8A/CACNA1E/KCNB2/CACNG3/FXYD6/DAPK1/WNK2/HOMER1/NETO1/KCNIP1/UTRN/SCN3A/ATP1A2/KCNH5/CATSPER2/STIM1/KCNJ6/KCNB1/KCND3/CACNG7/GNB5/SCN3B/NETO2/KCNQ2/KCNN2/NOS1/THY1/EPHB2/PRKACA/YWHAH/CALM3/NLGN2	61
GO:0050890	cognition	45/806	296/18722	1.43581e-13	3.19756e-11	2.78548e-11	PLCB1/GRM5/MEF2C/TAFA2/GRIN2B/TNR/GRIN2A/GRIA1/SNAP25/CSMD1/NRXN1/PTPRZ1/SCN2A/PAK5/NRGN/SHANK2/CYFIP1/CNTNAP2/CUX2/SORCS3/BRINP1/NETO1/CAMK4/ATP1A2/LDLR/GRIN1/ADCY1/NDRG4/GPR155/ADCY8/PRKAR1B/TUSC3/SLC8A3/DOP1B/ELAVL4/TTC8/PRKAR2B/FOS/KAT2A/EPHB2/CRTC1/NQO2/CIC/NRXN2/APOE	45
GO:0001505	regulation of neurotransmitter levels	36/806	213/18722	1.70531e-12	3.30236e-10	2.87678e-10	RIMS2/MEF2C/PTPRN2/CADPS/CACNB2/SLC1A2/SYT1/ERC2/RIMS1/SYN2/PCLO/SNAP25/NRXN1/MCTP1/CADPS2/PRKCB/GFAP/SYN3/STXBP1/UNC13C/CAMK2A/ATP1A2/ADCY1/GABRA2/RPH3A/SYT7/PRRT2/UNC13A/LRRK2/NCS1/DAGLB/NOS1/SLC38A1/NRXN2/CALM3/SV2A	36
GO:0007269	neurotransmitter secretion	29/806	145/18722	3.43627e-12	6.12206e-10	5.33309e-10	RIMS2/MEF2C/PTPRN2/CADPS/CACNB2/SYT1/ERC2/RIMS1/SYN2/PCLO/SNAP25/NRXN1/MCTP1/CADPS2/PRKCB/SYN3/STXBP1/UNC13C/CAMK2A/ADCY1/RPH3A/SYT7/PRRT2/UNC13A/LRRK2/NCS1/NRXN2/CALM3/SV2A	29
GO:0099643	signal release from synapse	29/806	145/18722	3.43627e-12	6.12206e-10	5.33309e-10	RIMS2/MEF2C/PTPRN2/CADPS/CACNB2/SYT1/ERC2/RIMS1/SYN2/PCLO/SNAP25/NRXN1/MCTP1/CADPS2/PRKCB/SYN3/STXBP1/UNC13C/CAMK2A/ADCY1/RPH3A/SYT7/PRRT2/UNC13A/LRRK2/NCS1/NRXN2/CALM3/SV2A	29
GO:0035249	synaptic transmission, glutamatergic	22/806	92/18722	3.55016e-11	5.85645e-09	5.10171e-09	GRM5/GRM7/MEF2C/TNR/SYT1/GRIK1/GRIK2/NRXN1/CACNG3/STXBP1/UNC13C/HOMER1/GRM1/ATP1A2/GRM8/DGKZ/SLC17A7/CACNG7/GRIK3/UNC13A/LRRK2/NLGN2	22
GO:1901888	regulation of cell junction assembly	33/806	204/18722	4.89717e-11	7.79e-09	6.78608e-09	ASIC2/LINGO2/LRFN5/MEF2C/GPC6/NTRK3/ADGRL2/ROBO2/FLRT2/CLSTN2/NRXN1/EFNA5/FMN1/FARP1/CNTNAP2/CUX2/RAPGEF1/CBLN2/EPHA3/SLIT1/EPHB1/LRP1/SMAD3/EPHA7/VCL/THY1/EPHB2/LRRC4B/CLSTN1/PRKACA/NTNG2/NLGN2/RAC1	33
GO:0051960	regulation of nervous system development	50/806	443/18722	4.83653e-10	6.59017e-08	5.74088e-08	ASIC2/LINGO2/DSCAM/NTRK3/ADGRL2/TNR/MAP2/DAB1/ROBO2/FLRT2/CLSTN2/NRXN1/TENM4/BMPR2/PTPRZ1/GFAP/SLC25A12/PARD3/CYFIP1/CUX2/PLXNA4/FSTL4/CAMK2B/BRINP1/EPHA4/DOCK7/LDLR/CBLN2/SLIT1/PLXNA2/SKI/EPHB1/LRP1/KIAA0319/GLI3/FZD3/SEMA3A/EPHA7/THY1/EPHB2/LRRC4B/NEFL/CLSTN1/CDH4/ANKRD27/ULK1/MAP2K1/YWHAH/DLL1/NLGN2	50
GO:0060560	developmental growth involved in morphogenesis	34/806	234/18722	4.8827e-10	6.59017e-08	5.74088e-08	RIMS2/DCLK1/DSCAM/NRCAM/TNR/MAP2/SYT1/TMEM108/RIMS1/BMPR2/FMN1/SH3GL2/CYFIP1/PLXNA4/FSTL4/SLIT3/KIF26B/TNC/SLIT1/RAPH1/LRP1/KIAA0319/BCL11A/OLFM1/SYT17/CACNG7/SEMA3A/EPHA7/UNC13A/VCL/CYFIP2/CDH4/ULK1/APOE	34
GO:0007215	glutamate receptor signaling pathway	16/806	54/18722	5.46417e-10	7.15806e-08	6.23558e-08	PLCB1/GRM5/GRM7/GRIN2B/GRIN2A/GRIA1/GRIK1/GRIK2/HOMER1/GRM1/GRIN1/FRRS1L/KCNB1/GRM8/GRIK3/DAGLB	16
GO:0048588	developmental cell growth	33/806	234/18722	1.91493e-09	2.30516e-07	2.00809e-07	RIMS2/DCLK1/DSCAM/NRCAM/TNR/MAP2/SYT1/TMEM108/SORBS2/RIMS1/BMPR2/SH3GL2/CYFIP1/PLXNA4/FSTL4/SLIT3/SLIT1/RAPH1/LRP1/AKAP13/KIAA0319/BCL11A/OLFM1/SYT17/CACNG7/SEMA3A/EPHA7/UNC13A/VCL/CYFIP2/CDH4/ULK1/APOE	33
GO:0035637	multicellular organismal signaling	26/806	160/18722	4.99534e-09	5.85507e-07	5.10051e-07	FGF12/SLC8A1/KCND2/CACNB2/TNR/CACNA1C/KCNMB2/SPTBN4/SCN2A/CACNA1D/ATP2B2/SCN1A/KCNJ3/ATP2B1/SCN8A/CNTNAP2/CACNG3/SCN3A/ATP1A2/KCND3/SLC8A3/CACNG7/SCN3B/KCNN2/PRKACA/CALM3	26
GO:0031346	positive regulation of cell projection organization	41/806	353/18722	7.93947e-09	9.06728e-07	7.89875e-07	TENM2/DSCAM/CAMK1D/NTRK3/GRIP1/CNTN1/GPM6A/ROBO2/ATP8A2/BMPR2/TOX/CARMIL1/RIT2/ZNF804A/CYFIP1/CUX2/PLXNA4/CAMK2B/EPHA4/RAPGEF1/NDRG4/EPHA3/PLXNA2/LRP1/STMN2/ENC1/ELAVL4/DZIP1/KAT2A/PALM/WASHC1/NEFL/TGFBR1/CDH4/CRTC1/ANKRD27/MARK4/MAP2K1/CROCC/RAC1/APOE	41
GO:0035418	protein localization to synapse	16/806	65/18722	1.07672e-08	1.16969e-06	1.01895e-06	ASIC2/GPC6/GRIP1/GRIN2A/PCLO/SNAP25/NRXN1/ARHGAP44/CACNG3/RAB27B/CACNG7/BSN/CLSTN1/NRXN2/KIF5A/NLGN2	16
GO:0001764	neuron migration	25/806	156/18722	1.31481e-08	1.39432e-06	1.21463e-06	NRG1/DCLK1/MEF2C/UNC5D/NRCAM/CTNNA2/NTRK3/PRKG1/DAB1/GPM6A/NRG3/FLRT2/PHACTR1/ASTN1/SATB2/CAMK2B/CAMK2A/NTNG1/KIAA0319/FZD3/SEMA3A/ACAP3/CRK/NTNG2/RAC1	25
GO:0019932	second-messenger-mediated signaling	37/806	312/18722	2.46942e-08	2.49973e-06	2.17758e-06	NRG1/GRM5/RIMS2/CHRM3/SLC8A1/ADCY2/GRIN2B/PRKG1/GRIN2A/CACNA1C/PCLO/KSR2/KCNC2/MCTP1/CDH13/ITPR2/RAPGEF4/NCALD/GUCY1A2/RIT2/EPHA5/ATP1A2/PDE3B/GRIN1/ITPR1/ADCY1/ADGRL1/DDAH1/CAP2/PDE7B/CAMKK2/LRRK2/NUDT4/NOS1/PRKACA/CALM3/APOE	37
GO:0035725	sodium ion transmembrane transport	26/806	178/18722	4.8103e-08	4.65763e-06	4.05738e-06	ASIC2/FGF12/FGF14/SLC8A1/SLC4A10/HCN1/HECW1/SCN2A/SCN1A/SCN8A/FXYD6/WNK2/NETO1/UTRN/SCN3A/ATP1A2/SLC4A4/SLC24A3/SLC17A7/SLC8A3/SCN3B/NETO2/NOS1/SLC8B1/SLC20A1/YWHAH	26
GO:0031644	regulation of nervous system process	23/806	144/18722	5.31533e-08	4.93218e-06	4.29655e-06	DLGAP2/RIMS2/DLGAP1/FGF12/TNR/SHISA9/TMEM108/RIMS1/NRXN1/TENM4/CELF4/SLC25A12/PARD3/CUX2/HOMER1/NETO1/GRM1/DLGAP4/GRIN1/MGLL/SLC8A3/LRRK2/NLGN2	23
GO:0071805	potassium ion transmembrane transport	29/806	219/18722	7.4958e-08	6.46506e-06	5.63189e-06	KCNQ5/KCNH7/KCNMA1/KCNQ3/KCND2/KCNMB2/KCNH1/SNAP25/HCN1/KCNC2/KCNIP4/CACNA1D/DPP10/KCNJ3/KCNT2/KCNB2/KCNN3/WNK2/NETO1/KCNIP1/ATP1A2/KCNH5/KCNJ6/KCNB1/KCND3/SLC24A3/NETO2/KCNQ2/KCNN2	29
GO:0099566	regulation of postsynaptic cytosolic calcium ion concentration	7/806	11/18722	7.57626e-08	6.46506e-06	5.63189e-06	GRM5/SLC8A1/GRIA1/ATP2B2/GRM1/ITPR1/SLC8A3	7
GO:0070588	calcium ion transmembrane transport	36/806	312/18722	7.69304e-08	6.46506e-06	5.63189e-06	CACNA1A/CACNA2D3/FGF14/SLC8A1/CACNA1B/GRIN2B/CACNB2/GRIN2A/CACNA1C/GPM6A/TRPM3/CACNB4/ITPR2/RYR3/CACNA1D/ATP2B2/ATP2B1/CACNA1E/CACNG3/ATP1A2/GRIN1/ITPR1/CATSPER2/STIM1/CACHD1/SLC24A3/SLC8A3/CACNG7/GNB5/NCS1/NOS1/PKD1/THY1/SLC8B1/PRKACA/CALM3	36
GO:0031345	negative regulation of cell projection organization	26/806	186/18722	1.18661e-07	9.6094e-06	8.37101e-06	PTPRG/GRIN2B/TNR/MAP2/DAB1/ARHGAP24/GFAP/RIT2/ARHGAP44/FSTL4/EPHA4/PTPRO/PTPN9/RAP1GAP/LRP1/KIAA0319/BCL11A/STMN2/SEMA3A/EPHA7/LRRK2/THY1/EPHB2/ULK1/YWHAH/APOE	26
GO:0006816	calcium ion transport	43/806	422/18722	1.56875e-07	1.24772e-05	1.08692e-05	CACNA1A/CACNA2D3/FGF14/SLC8A1/CACNA1B/GRIN2B/CACNB2/GRIN2A/CACNA1C/GPM6A/TRPM3/CACNB4/ITPR2/RYR3/CACNA1D/ATP2B2/PRKCB/ATP2B1/CAMK2G/CACNA1E/CACNG3/CAMK2B/CAMK2A/HOMER1/ATP1A2/GRIN1/ITPR1/CATSPER2/STIM1/CACHD1/SLC24A3/EPB41/SLC8A3/CACNG7/GNB5/NCS1/NOS1/PKD1/THY1/SLC8B1/PRKACA/CALM3/TPT1	43
GO:0030900	forebrain development	40/806	379/18722	1.68431e-07	1.31612e-05	1.14651e-05	NRG1/PLCB1/DCLK1/SLC8A1/SLC4A10/PRKG1/TNR/DAB1/SLC1A2/NRG3/ROBO2/TMEM108/DCLK2/PHACTR1/KCNC2/TOX/NRGN/CELF1/SATB2/CNTNAP2/PLXNA4/EPHA5/FOXP2/DOCK7/ATP1A2/SLIT1/SKI/RFX4/CHD5/LRP1/GLI3/SLC8A3/ELAVL4/TTC8/SEMA3A/LRRK2/KAT2A/EPHB2/NEFL/CRK	40
GO:0006813	potassium ion transport	30/806	241/18722	1.79594e-07	1.37915e-05	1.20142e-05	KCNQ5/KCNH7/KCNMA1/KCNQ3/KCND2/KCNMB2/KCNH1/SNAP25/HCN1/KCNC2/KCNIP4/CACNA1D/DPP10/KCNJ3/KCNT2/KCNB2/KCNN3/WNK2/NETO1/KCNIP1/ATP1A2/KCNH5/KCNJ6/KCNB1/KCND3/SLC24A3/NETO2/KCNQ2/KCNN2/NOS1	30
GO:0007626	locomotory behavior	25/806	179/18722	2.10554e-07	1.56301e-05	1.36158e-05	NRG1/GRM5/FGF12/DSCAM/KCND2/SLC4A10/TNR/DAB1/OXR1/SPTBN4/SNAP25/ASTN1/PAK5/ZFHX3/GRM1/VPS13A/EPHA4/ATP1A2/ADCY8/ELAVL4/LRRK2/MTA1/NLGN2/UCHL1/APOE	25
GO:0006814	sodium ion transport	30/806	245/18722	2.57984e-07	1.88371e-05	1.64095e-05	ASIC2/FGF12/FGF14/SLC8A1/NKAIN3/SLC4A10/CNTN1/SPTBN4/HCN1/HECW1/SCN2A/SCN1A/SCN8A/FXYD6/WNK2/NETO1/UTRN/SCN3A/ATP1A2/SLC4A4/SLC24A3/SLC17A7/SLC8A3/SCN3B/NETO2/NOS1/SLC38A1/SLC8B1/SLC20A1/YWHAH	30
GO:0098742	cell-cell adhesion via plasma-membrane adhesion molecules	32/806	273/18722	2.83218e-07	1.97102e-05	1.71701e-05	TENM2/CNTN4/CDH18/PCDH7/LRFN5/DSCAM/PTPRT/UNC5D/CDH12/GPC6/CDH10/DAB1/ROBO2/FAT3/PCDH15/CLSTN2/TENM4/CDH13/CDH9/SDK1/LRRC4C/SPARCL1/NTNG1/CNTN6/ADGRL1/CDHR3/PALLD/PKD1/LRRC4B/CLSTN1/CDH4/NTNG2	32
GO:0017156	calcium-ion regulated exocytosis	14/806	64/18722	4.32846e-07	2.84802e-05	2.48099e-05	RIMS2/CADPS/SYT1/RIMS1/SYN2/RAPGEF4/CADPS2/STXBP1/UNC13C/SCAMP5/KCNB1/SYT7/SYT17/UNC13A	14
GO:0048638	regulation of developmental growth	35/806	330/18722	8.84667e-07	5.47265e-05	4.76737e-05	PLCB1/RIMS2/DSCAM/MEF2C/NRCAM/TNR/MAP2/SYT1/RIMS1/ATP8A2/SPTBN4/BMPR2/ZFPM2/CELF1/BASP1/CYFIP1/PLXNA4/FSTL4/WWC1/LRP1/KIAA0319/BCL11A/OLFM1/SYT17/CACNG7/SEMA3A/EPHA7/UNC13A/FGFR3/TGFBR1/CDH4/ULK1/RAI1/DLL1/APOE	35
GO:0043087	regulation of GTPase activity	36/806	348/18722	1.12224e-06	6.75469e-05	5.88419e-05	RGS6/RGS7/PTPRN2/NTRK3/PRKG1/ARHGAP24/ABR/EFNA5/RASAL2/CHN1/IQSEC1/RAP1GAP2/ARHGAP44/PLXNA4/DOCK8/EPHA5/EPHA4/DOCK7/RAPGEF1/EPHA3/PLXNA2/SGSM1/RAP1GAP/TBC1D4/TBC1D1/ELMOD1/MTSS2/LRCH1/TTC8/GNB5/ARHGAP15/LRRK2/SGSM2/THY1/CRK/FLCN	36
GO:0048013	ephrin receptor signaling pathway	12/806	51/18722	1.2596e-06	7.34219e-05	6.39598e-05	EPHA6/NTRK3/KALRN/EFNA5/CHN1/EPHA5/EPHA4/EPHA3/EPHB1/EPHA7/EPHB2/CRK	12
GO:0002028	regulation of sodium ion transport	16/806	90/18722	1.30327e-06	7.44201e-05	6.48294e-05	FGF12/FGF14/SLC8A1/NKAIN3/CNTN1/SPTBN4/HECW1/FXYD6/WNK2/NETO1/UTRN/ATP1A2/SCN3B/NETO2/NOS1/YWHAH	16
GO:0098815	modulation of excitatory postsynaptic potential	11/806	43/18722	1.42966e-06	8.06041e-05	7.02164e-05	RIMS2/TMEM108/RIMS1/NRXN1/CELF4/CUX2/NETO1/GRIN1/SLC8A3/LRRK2/NLGN2	11
GO:0099601	regulation of neurotransmitter receptor activity	13/806	63/18722	2.25516e-06	0.000122494	0.000106707	DLGAP2/DLGAP1/MEF2C/SHISA9/CACNG3/DAPK1/HOMER1/NETO1/DLGAP4/CACNG7/NETO2/EPHB2/NLGN2	13
GO:0016049	cell growth	44/806	482/18722	2.30862e-06	0.00012268	0.00010687	MEG3/RIMS2/DCLK1/DSCAM/NRCAM/TNR/MAP2/SYT1/NRG3/TMEM108/SORBS2/RIMS1/BMPR2/PAK5/SH3GL2/CYFIP1/PLXNA4/FSTL4/SLIT3/CHPT1/SLIT1/RAPH1/LRP1/AKAP13/KIAA0319/BCL11A/OLFM1/SYT17/CACNG7/SEMA3A/SMAD3/EPHA7/UNC13A/VCL/CYFIP2/CLSTN1/TGFBR1/CDH4/SLC25A33/NDRG3/ULK1/RPS6KA1/FLCN/APOE	44
GO:0050767	regulation of neurogenesis	36/806	364/18722	3.19967e-06	0.000167663	0.000146056	DSCAM/NTRK3/TNR/MAP2/DAB1/ROBO2/TENM4/BMPR2/PTPRZ1/GFAP/CYFIP1/CUX2/PLXNA4/FSTL4/CAMK2B/BRINP1/EPHA4/DOCK7/LDLR/PLXNA2/SKI/LRP1/KIAA0319/GLI3/FZD3/SEMA3A/EPHA7/THY1/EPHB2/NEFL/CDH4/ANKRD27/ULK1/MAP2K1/YWHAH/DLL1	36
GO:0010959	regulation of metal ion transport	38/806	406/18722	6.32875e-06	0.000309761	0.000269841	FGF12/FGF14/SLC8A1/NKAIN3/CACNB2/CACNA1C/CNTN1/CACNB4/SPTBN4/KCNC2/HECW1/KCNIP4/CACNA1D/DPP10/ATP2B1/CAMK2G/FXYD6/CAMK2B/CAMK2A/WNK2/HOMER1/NETO1/KCNIP1/UTRN/ATP1A2/GRIN1/STIM1/EPB41/GNB5/SCN3B/NETO2/KCNN2/NOS1/THY1/SLC8B1/PRKACA/YWHAH/CALM3	38

## Sheet: Table 6 - DO terms OL_4
ID	Description	GeneRatio	BgRatio	pvalue	p.adjust	qvalue	geneID	Count
DOID:1826	epilepsy syndrome	22/133	201/8007	1.30218e-12	4.57065e-10	4.31776e-10	SYT1/MEF2C/CSMD3/CNTNAP2/SLC1A2/GABRB2/GRIN2B/KCNMA1/GRIN2A/GRIK1/GABRB3/HCN1/KCNQ3/CACNA1A/SCN2A/GRIA1/SYN2/KCNMB2/CST3/CACNB4/SLIT2/APOE	22
DOID:0060037	developmental disorder of mental health	23/133	373/8007	3.86793e-08	6.78823e-06	6.41263e-06	RBFOX1/NRXN1/CCSER1/MEF2C/CSMD3/CNTNAP2/GRIK2/CNTN4/NRCAM/CNTNAP5/SNAP25/NRGN/GRIN2B/XKR4/GRIN2A/GABRB1/GABRB3/CACNA1A/SCN2A/LMO3/GRIP1/PRKCB/APOE	23
DOID:936	brain disease	25/133	454/8007	8.53018e-08	9.98031e-06	9.4281e-06	SYT1/RIMS2/MEF2C/CSMD3/CNTNAP2/LINGO2/SLC1A2/GABRB2/GRIN2B/KCNMA1/GRIN2A/GRIK1/GABRB3/HCN1/KCNQ3/CACNA1A/SCN2A/GRIA1/SYN2/KCNMB2/CST3/CACNB4/SLIT2/GNAS/APOE	25
DOID:2234	focal epilepsy	9/133	59/8007	4.56638e-07	2.99472e-05	2.82902e-05	CNTNAP2/SLC1A2/GABRB2/GRIK1/GABRB3/SCN2A/GRIA1/SLIT2/APOE	9
DOID:0060041	autism spectrum disorder	15/133	190/8007	5.11918e-07	2.99472e-05	2.82902e-05	RBFOX1/NRXN1/MEF2C/CNTNAP2/GRIK2/CNTN4/NRCAM/CNTNAP5/GRIN2A/GABRB1/GABRB3/SCN2A/GRIP1/PRKCB/APOE	15
DOID:12849	autistic disorder	15/133	190/8007	5.11918e-07	2.99472e-05	2.82902e-05	RBFOX1/NRXN1/MEF2C/CNTNAP2/GRIK2/CNTN4/NRCAM/CNTNAP5/GRIN2A/GABRB1/GABRB3/SCN2A/GRIP1/PRKCB/APOE	15
DOID:0060040	pervasive developmental disorder	15/133	201/8007	1.05301e-06	5.23634e-05	4.94661e-05	RBFOX1/NRXN1/MEF2C/CNTNAP2/GRIK2/CNTN4/NRCAM/CNTNAP5/GRIN2A/GABRB1/GABRB3/SCN2A/GRIP1/PRKCB/APOE	15
DOID:3328	temporal lobe epilepsy	8/133	49/8007	1.19347e-06	5.23634e-05	4.94661e-05	SLC1A2/GABRB2/GRIK1/GABRB3/SCN2A/GRIA1/SLIT2/APOE	8
DOID:0060038	specific developmental disorder	13/133	220/8007	6.92011e-05	0.00269884	0.00254951	NRXN1/CCSER1/MEF2C/CSMD3/CNTNAP2/GRIK2/SNAP25/NRGN/GRIN2B/XKR4/GRIN2A/CACNA1A/LMO3	13
DOID:1827	idiopathic generalized epilepsy	4/133	20/8007	0.000286747	0.0100648	0.00950791	KCNMA1/HCN1/CACNA1A/SCN2A	4
DOID:1059	intellectual disability	9/133	150/8007	0.000844322	0.0269415	0.0254509	NRXN1/MEF2C/CSMD3/CNTNAP2/GRIK2/NRGN/GRIN2B/GRIN2A/CACNA1A	9
DOID:3312	bipolar disorder	9/133	156/8007	0.00111602	0.0312108	0.0294839	DSCAM/NRG1/GABRB2/GRIN2B/GRIN2A/GRIK1/SYN2/YWHAH/CACNA1C	9
DOID:3324	mood disorder	10/133	189/8007	0.00115596	0.0312108	0.0294839	DSCAM/NRG1/GABRB2/GRIN2B/GRIN2A/GRIK1/SYN2/YWHAH/CACNA1C/APOE	10
DOID:1094	attention deficit hyperactivity disorder	4/133	33/8007	0.00204932	0.0513793	0.0485365	CCSER1/SNAP25/XKR4/LMO3	4
DOID:0050890	synucleinopathy	10/133	220/8007	0.00354311	0.0731547	0.069107	LINGO2/NRG1/GRIN2B/ASIC2/CCK/TUBA1B/CST3/APOE/HIVEP3/YWHAB	10
DOID:2030	anxiety disorder	5/133	69/8007	0.00563316	0.109847	0.103769	CNTNAP2/GRM7/CCK/NTRK3/APOE	5
DOID:10652	Alzheimer's disease	13/133	430/8007	0.0260627	0.352335	0.332841	CELF2/SLC1A2/NRG1/KALRN/GRIN2B/VSNL1/PPP3CA/CST3/GNAS/APOE/CLU/CKB/ARPP19	13
DOID:680	tauopathy	13/133	434/8007	0.0278396	0.352335	0.332841	CELF2/SLC1A2/NRG1/KALRN/GRIN2B/VSNL1/PPP3CA/CST3/GNAS/APOE/CLU/CKB/ARPP19	13
DOID:14330	Parkinson's disease	7/133	187/8007	0.0359329	0.382196	0.361048	LINGO2/NRG1/GRIN2B/ASIC2/CCK/APOE/HIVEP3	7
DOID:480	movement disease	4/133	76/8007	0.0372799	0.38486	0.363566	LINGO2/KCNMA1/GABRB3/CACNA1A	4
DOID:332	amyotrophic lateral sclerosis	6/133	155/8007	0.0440595	0.42958	0.405811	GRM5/SLC1A2/GRIA1/CST3/ITPR2/APOE	6
DOID:10825	essential hypertension	5/133	122/8007	0.0521506	0.478093	0.45164	SLC8A1/CST3/BMPR2/CLU/XYLT1	5
DOID:326	ischemia	7/133	204/8007	0.0531214	0.478093	0.45164	SLC8A1/KCNMA1/CST3/ESRRG/APOE/CLU/RPL13A	7
DOID:0060089	endocrine organ benign neoplasm	4/133	99/8007	0.0822088	0.586874	0.554402	MAP2/SNAP25/GNAS/CLU	4
DOID:231	motor neuron disease	6/133	187/8007	0.0908546	0.625293	0.590695	GRM5/SLC1A2/GRIA1/CST3/ITPR2/APOE	6
DOID:230	lateral sclerosis	4/133	111/8007	0.112876	0.696422	0.657888	SLC1A2/GRIA1/CST3/APOE	4
DOID:4645	retinal cancer	4/133	118/8007	0.132795	0.696422	0.657888	CHRM3/GPC6/BMPR2/CLU	4
DOID:3620	central nervous system cancer	4/133	124/8007	0.150937	0.696422	0.657888	MEG3/MAP2/YWHAH/YWHAB	4
DOID:3213	demyelinating disease	5/133	175/8007	0.165821	0.696422	0.657888	SLC1A2/GPC5/PTPRZ1/APOE/CKB	5
DOID:6000	congestive heart failure	6/133	229/8007	0.180879	0.696422	0.657888	NRG1/ZFPM2/CST3/ITPR2/CACNA1C/BMPR2	6
DOID:0080014	chromosomal disease	4/133	135/8007	0.186445	0.696422	0.657888	SNAP25/GABRB2/APOE/SNRPN	4
DOID:0060116	sensory system cancer	4/133	139/8007	0.199985	0.696422	0.657888	CHRM3/GPC6/BMPR2/CLU	4
DOID:2174	ocular cancer	4/133	139/8007	0.199985	0.696422	0.657888	CHRM3/GPC6/BMPR2/CLU	4
DOID:0080000	muscular disease	9/133	408/8007	0.23687	0.696422	0.657888	CELF2/CNTN1/NEBL/CACNA1A/ZFPM2/CST3/ITPR2/SYNE1/APOE	9
DOID:8466	retinal degeneration	6/133	261/8007	0.266358	0.708375	0.66918	SLC4A10/RIMS1/CST3/RORA/APOE/CLU	6
DOID:2621	autonomic nervous system neoplasm	8/133	375/8007	0.2844	0.708375	0.66918	SYT1/MAP2/SNAP25/VSNL1/LMO3/SLIT2/GNAS/CLU	8
DOID:769	neuroblastoma	8/133	375/8007	0.2844	0.708375	0.66918	SYT1/MAP2/SNAP25/VSNL1/LMO3/SLIT2/GNAS/CLU	8
DOID:2377	multiple sclerosis	4/133	169/8007	0.308779	0.708375	0.66918	SLC1A2/GPC5/APOE/CKB	4
DOID:1192	peripheral nervous system neoplasm	8/133	396/8007	0.336415	0.738568	0.697703	SYT1/MAP2/SNAP25/VSNL1/LMO3/SLIT2/GNAS/CLU	8
DOID:423	myopathy	8/133	398/8007	0.34146	0.738568	0.697703	CELF2/CNTN1/NEBL/CACNA1A/CST3/ITPR2/SYNE1/APOE	8
DOID:66	muscle tissue disease	8/133	398/8007	0.34146	0.738568	0.697703	CELF2/CNTN1/NEBL/CACNA1A/CST3/ITPR2/SYNE1/APOE	8
DOID:1936	atherosclerosis	7/133	344/8007	0.346372	0.738568	0.697703	NRG1/BRINP3/CPE/CST3/RORA/CACNA1C/APOE	7
DOID:2348	arteriosclerotic cardiovascular disease	7/133	345/8007	0.3491	0.738568	0.697703	NRG1/BRINP3/CPE/CST3/RORA/CACNA1C/APOE	7
DOID:2349	arteriosclerosis	7/133	356/8007	0.379246	0.777227	0.734222	NRG1/BRINP3/CPE/CST3/RORA/CACNA1C/APOE	7
DOID:870	neuropathy	4/133	194/8007	0.40344	0.786708	0.743179	CHN1/CACNA1A/BASP1/APOE	4
DOID:3070	malignant glioma	4/133	207/8007	0.452018	0.824366	0.778753	MAP2/ASIC2/VSNL1/PTPRZ1	4
DOID:5844	myocardial infarction	5/133	279/8007	0.496241	0.855131	0.807816	BRINP3/KCNMA1/MIAT/CST3/APOE	5
DOID:657	adenoma	6/133	340/8007	0.499436	0.855131	0.807816	MEG3/MAP2/NRCAM/SNAP25/GNAS/CLU	6
DOID:3393	coronary artery disease	6/133	348/8007	0.522374	0.866383	0.818445	BRINP3/KCNMA1/CPE/MIAT/CST3/APOE	6
DOID:0050736	autosomal dominant disease	7/133	409/8007	0.523285	0.866383	0.818445	NRG1/GRIN2A/LMO4/BMPR2/GNAS/CKB/YWHAB	7

## Sheet: Table 7 - DO terms OL_7
ID	Description	GeneRatio	BgRatio	pvalue	p.adjust	qvalue	geneID	Count
DOID:1826	epilepsy syndrome	43/424	201/8007	1.14705e-15	6.37758e-13	6.33895e-13	CACNA1A/KCNMA1/KCNQ3/MEF2C/GRIN2B/GABRB3/CSMD3/GRIN2A/GRIA1/SLC1A2/SYT1/KCNMB2/GRIK1/GABRB2/SYN2/CACNB4/HCN1/GABBR2/SCN2A/SCN1A/GFAP/SPTAN1/SCN8A/CACNA1E/CNTNAP2/STXBP1/DAPK1/NTNG1/GRM1/ATP1A2/C3/GABBR1/GLI3/GABRG2/SCN3B/KCNQ2/GABRA1/NOS1/ATN1/NTNG2/ACOT7/SV2A/APOE	43
DOID:3328	temporal lobe epilepsy	16/424	49/8007	1.92399e-09	2.92132e-07	2.90363e-07	GABRB3/GRIA1/SLC1A2/GRIK1/GABRB2/GABBR2/SCN2A/SCN1A/DAPK1/GRM1/C3/GABBR1/SCN3B/NOS1/ACOT7/APOE	16
DOID:0060037	developmental disorder of mental health	49/424	373/8007	2.06764e-09	2.92132e-07	2.90363e-07	CCSER1/CNTNAP5/CACNA1A/CNTN4/XKR4/MEF2C/NRCAM/GRIN2B/GRIP1/GABRB1/GABRB3/CSMD3/GRIN2A/GRIK2/RBFOX1/SNAP25/NRXN1/GABBR2/SCN2A/RYR3/CADPS2/PRKCB/SCN1A/NRGN/SLC25A12/LMO3/SHANK2/SYN3/CNTNAP2/STXBP1/DOCK8/FOXP2/NTNG1/SCN3A/CAMK4/ATP1A2/GABRA2/SCAMP5/GABBR1/GRM8/AQP4/TUSC3/KIAA0319/DOP1B/GABRA1/POMT1/PKM/RAC1/APOE	49
DOID:3312	bipolar disorder	29/424	156/8007	2.10167e-09	2.92132e-07	2.90363e-07	NRG1/DSCAM/GRIN2B/GRIN2A/CACNA1C/GRIK1/GABRB2/SYN2/GFAP/SYN3/SCN8A/ZNF804A/ADCY9/CAMK2A/NTNG1/GRIN1/ADCY8/DGKZ/RFX4/CIT/DGKH/SLC17A7/GABRG2/ST3GAL1/GNAL/NCS1/NTNG2/YWHAH/ATF4	29
DOID:3324	mood disorder	32/424	189/8007	3.47035e-09	3.85903e-07	3.83565e-07	NRG1/DSCAM/GRIN2B/GRIN2A/CACNA1C/GRIK1/GABRB2/SYN2/GFAP/SYN3/SCN8A/ZNF804A/ADCY9/CAMK2B/CAMK2A/NTNG1/GRIN1/ADCY8/DGKZ/RFX4/CIT/DGKH/SLC17A7/GABRG2/ST3GAL1/GNAL/NCS1/NOS1/NTNG2/YWHAH/ATF4/APOE	32
DOID:2234	focal epilepsy	17/424	59/8007	5.21626e-09	4.83373e-07	4.80445e-07	GABRB3/GRIA1/SLC1A2/GRIK1/GABRB2/GABBR2/SCN2A/SCN1A/CNTNAP2/DAPK1/GRM1/C3/GABBR1/SCN3B/NOS1/ACOT7/APOE	17
DOID:936	brain disease	54/424	454/8007	1.07761e-08	8.55929e-07	8.50743e-07	CACNA1A/LINGO2/RIMS2/KCNMA1/KCNQ3/MEF2C/GRIN2B/GABRB3/CSMD3/GRIN2A/GRIA1/SLC1A2/SYT1/KCNMB2/GRIK1/GABRB2/SYN2/CACNB4/HCN1/GABBR2/MAP3K5/SCN2A/SCN1A/GFAP/SPTAN1/SCN8A/CACNA1E/CNTNAP2/STXBP1/DAPK1/KCNN3/NTNG1/GRM1/ATP1A2/LDLR/C3/GABBR1/AQP4/GLI3/GABRG2/SCN3B/LRRK2/KCNQ2/GABRA1/NOS1/GNAS/ATN1/ENO2/NTNG2/ACOT7/BRSK2/SV2A/ALDH2/APOE	54
DOID:0060040	pervasive developmental disorder	29/424	201/8007	6.81602e-07	3.82359e-05	3.80043e-05	CNTNAP5/CNTN4/MEF2C/NRCAM/GRIP1/GABRB1/GABRB3/GRIN2A/GRIK2/RBFOX1/NRXN1/GABBR2/SCN2A/RYR3/CADPS2/PRKCB/SCN1A/SLC25A12/CNTNAP2/FOXP2/NTNG1/SCN3A/GABRA2/SCAMP5/GABBR1/GRM8/AQP4/GABRA1/APOE	29
DOID:0060041	autism spectrum disorder	28/424	190/8007	6.87696e-07	3.82359e-05	3.80043e-05	CNTNAP5/CNTN4/MEF2C/NRCAM/GRIP1/GABRB1/GABRB3/GRIN2A/GRIK2/RBFOX1/NRXN1/GABBR2/SCN2A/RYR3/CADPS2/PRKCB/SCN1A/SLC25A12/CNTNAP2/FOXP2/SCN3A/GABRA2/SCAMP5/GABBR1/GRM8/AQP4/GABRA1/APOE	28
DOID:12849	autistic disorder	28/424	190/8007	6.87696e-07	3.82359e-05	3.80043e-05	CNTNAP5/CNTN4/MEF2C/NRCAM/GRIP1/GABRB1/GABRB3/GRIN2A/GRIK2/RBFOX1/NRXN1/GABBR2/SCN2A/RYR3/CADPS2/PRKCB/SCN1A/SLC25A12/CNTNAP2/FOXP2/SCN3A/GABRA2/SCAMP5/GABBR1/GRM8/AQP4/GABRA1/APOE	28
DOID:0050701	electroclinical syndrome	10/424	30/8007	1.80014e-06	9.09888e-05	9.04376e-05	KCNQ3/GABRB3/SCN2A/SCN1A/SCN8A/CACNA1E/GABBR1/GABRG2/KCNQ2/GABRA1	10
DOID:0060038	specific developmental disorder	26/424	220/8007	9.33675e-05	0.00432603	0.00429982	CCSER1/CACNA1A/XKR4/MEF2C/GRIN2B/CSMD3/GRIN2A/GRIK2/SNAP25/NRXN1/SCN1A/NRGN/LMO3/SHANK2/SYN3/CNTNAP2/STXBP1/DOCK8/CAMK4/ATP1A2/TUSC3/KIAA0319/DOP1B/POMT1/PKM/RAC1	26
DOID:1059	intellectual disability	19/424	150/8007	0.00033773	0.0144445	0.0143569	CACNA1A/MEF2C/GRIN2B/CSMD3/GRIN2A/GRIK2/NRXN1/SCN1A/NRGN/SHANK2/CNTNAP2/STXBP1/DOCK8/CAMK4/ATP1A2/TUSC3/DOP1B/POMT1/RAC1	19
DOID:1827	idiopathic generalized epilepsy	6/424	20/8007	0.000436783	0.0173465	0.0172414	CACNA1A/KCNMA1/HCN1/SCN2A/SCN1A/GABRG2	6
DOID:0050704	childhood electroclinical syndrome	4/424	12/8007	0.00273068	0.0948911	0.0943162	GABRB3/CACNA1E/GABBR1/GABRG2	4
DOID:1825	childhood absence epilepsy	4/424	12/8007	0.00273068	0.0948911	0.0943162	GABRB3/CACNA1E/GABBR1/GABRG2	4
DOID:6364	migraine	10/424	73/8007	0.00483877	0.158256	0.157297	CACNA1A/SCN1A/KCNN3/ATP1A2/LDLR/NOS1/GNAS/ENO2/ALDH2/APOE	10
DOID:11983	Prader-Willi syndrome	4/424	17/8007	0.0106371	0.328569	0.326578	GABRG3/CYFIP1/SNRPN/C3	4
DOID:332	amyotrophic lateral sclerosis	15/424	155/8007	0.0170746	0.452072	0.449333	GRM5/GRIA1/SLC1A2/ITPR2/GRM1/C3/MOK/SMAD3/UNC13A/LRRK2/GABRA1/NOS1/NEFL/CTSB/APOE	15
DOID:480	movement disease	9/424	76/8007	0.0183867	0.461825	0.459027	CACNA1A/LINGO2/KCNMA1/GABRB3/SCN8A/ATP1A2/GABRG2/LRRK2/GABRA1	9
DOID:540	strabismus	4/424	20/8007	0.0191043	0.461825	0.459027	CHN1/PRICKLE1/LDLR/FGFR3	4
DOID:543	dystonia	6/424	43/8007	0.0246006	0.569914	0.566461	CACNA1A/GABRB3/ATP1A2/GABRG2/LRRK2/GABRA1	6
DOID:10933	obsessive-compulsive disorder	4/424	22/8007	0.026544	0.587862	0.584301	NTRK3/CNTNAP2/GABBR1/PKM	4
DOID:1094	attention deficit hyperactivity disorder	5/424	33/8007	0.0283389	0.587862	0.584301	CCSER1/XKR4/SNAP25/LMO3/SYN3	5
DOID:2030	anxiety disorder	8/424	69/8007	0.0285473	0.587862	0.584301	GRM7/NTRK3/CNTNAP2/GABBR1/GRM8/CAMKK2/PKM/APOE	8
DOID:5656	cranial nerve disease	8/424	70/8007	0.030802	0.611639	0.607934	CACNA1A/CHN1/BASP1/PRICKLE1/SCN3A/LDLR/FGFR3/MFN2	8
DOID:231	motor neuron disease	16/424	187/8007	0.0390575	0.748826	0.74429	GRM5/GRIA1/SLC1A2/ITPR2/GRM1/C3/MOK/SMAD3/UNC13A/LRRK2/GABRA1/NOS1/NEFL/CTSB/RPS6/APOE	16
DOID:1934	dysostosis	4/424	25/8007	0.0405516	0.751556	0.747003	NELL1/GLI3/FGFR3/PKD1	4
DOID:0050890	synucleinopathy	18/424	220/8007	0.0434791	0.779818	0.775094	ASIC2/NRG1/LINGO2/GRIN2B/HIVEP3/MAP3K5/SCN8A/PACRG/C3/LRRK1/AQP4/RPH3A/ELAVL4/LRRK2/NEFL/NQO2/UCHL1/APOE	18
DOID:0080014	chromosomal disease	12/424	135/8007	0.0537157	0.900322	0.894868	GABRB2/GABRG3/SNAP25/CYFIP1/FOXP2/SNRPN/C3/KCNJ6/AQP4/GABRA1/MBD3/APOE	12
DOID:1279	ocular motility disease	5/424	40/8007	0.0582943	0.900322	0.894868	CACNA1A/CHN1/PRICKLE1/LDLR/FGFR3	5
DOID:1441	spinocerebellar ataxia	5/424	41/8007	0.0636384	0.921274	0.915693	CACNA1A/CNTN4/FGF14/ITPR1/ATN1	5
DOID:2478	spinocerebellar degeneration	5/424	41/8007	0.0636384	0.921274	0.915693	CACNA1A/CNTN4/FGF14/ITPR1/ATN1	5
DOID:9834	hyperopia	4/424	29/8007	0.0646218	0.921274	0.915693	CHN1/PRICKLE1/LDLR/FGFR3	4
DOID:9588	encephalitis	6/424	55/8007	0.0692672	0.956745	0.950949	RIMS2/MAP3K5/CNTNAP2/ENO2/BRSK2/APOE	6
DOID:14330	Parkinson's disease	15/424	187/8007	0.0705513	0.956745	0.950949	ASIC2/NRG1/LINGO2/GRIN2B/HIVEP3/MAP3K5/SCN8A/PACRG/C3/LRRK1/ELAVL4/LRRK2/NQO2/UCHL1/APOE	15
DOID:870	neuropathy	15/424	194/8007	0.0899772	0.999996	0.993938	CACNA1A/CHN1/BASP1/PRICKLE1/SCN3A/LDLR/C3/AQP4/STMN2/FGFR3/NEFL/LRSAM1/MFN2/ALDH2/APOE	15
DOID:13250	diarrhea	4/424	34/8007	0.103014	0.999996	0.993938	CACNA1A/ABCC4/GNAS/APOE	4
DOID:1070	primary open angle glaucoma	5/424	50/8007	0.123349	0.999996	0.993938	SLC4A10/LDLR/NRG2/CYP46A1/APOE	5
DOID:10652	Alzheimer's disease	28/424	430/8007	0.147832	0.999996	0.993938	NRG1/CELF2/GRIN2B/KALRN/SLC1A2/GFAP/VSNL1/DAPK1/CAMK2A/LDLR/GRIN1/C3/AQP4/WWC1/LRP1/MOK/SEMA3A/LRRK2/NOS1/GNAS/NEFL/ENO2/DKK3/CYP46A1/MAP2K1/ALDH2/UCHL1/APOE	28
DOID:680	tauopathy	28/424	434/8007	0.159309	0.999996	0.993938	NRG1/CELF2/GRIN2B/KALRN/SLC1A2/GFAP/VSNL1/DAPK1/CAMK2A/LDLR/GRIN1/C3/AQP4/WWC1/LRP1/MOK/SEMA3A/LRRK2/NOS1/GNAS/NEFL/ENO2/DKK3/CYP46A1/MAP2K1/ALDH2/UCHL1/APOE	28
DOID:438	autoimmune disease of the nervous system	5/424	55/8007	0.164679	0.999996	0.993938	CACNA1A/GFAP/C3/AQP4/APOE	5
DOID:12217	Lewy body dementia	4/424	42/8007	0.180659	0.999996	0.993938	AQP4/RPH3A/LRRK2/APOE	4
DOID:3744	cervical squamous cell carcinoma	6/424	73/8007	0.188658	0.999996	0.993938	ST6GAL1/CAMK2A/RAPGEF1/HPSE2/RAC1/RPS12	6
DOID:0050567	orofacial cleft	4/424	43/8007	0.191484	0.999996	0.993938	GABRB3/SATB2/COL11A1/PDGFC	4
DOID:674	cleft palate	4/424	43/8007	0.191484	0.999996	0.993938	GABRB3/SATB2/COL11A1/PDGFC	4
DOID:1067	open-angle glaucoma	5/424	61/8007	0.220348	0.999996	0.993938	SLC4A10/LDLR/NRG2/CYP46A1/APOE	5
DOID:3565	meningioma	6/424	77/8007	0.22223	0.999996	0.993938	MEG3/EPB41/YWHAH/FASN/YWHAG/DPP9	6
DOID:9973	substance dependence	4/424	47/8007	0.236607	0.999996	0.993938	SLC1A2/SCN1A/GABRA2/KCND3	4
DOID:6713	cerebrovascular disease	8/424	116/8007	0.271556	0.999996	0.993938	CACNA1B/LDLR/DDAH1/AQP4/CD74/TBXAS1/CTSB/APOE	8
